# Supplementary material for: Cheek tooth morphology and ancient mitochondrial DNA of late Pleistocene horses from the western interior of North America: Implications for the taxonomy of North American Late Pleistocene Equus
Source: PLoS One. 2017 Aug 17;12(8):e0183045. doi: 10.1371/journal.pone.0183045 (PMC5560644; doi:10.1371/journal.pone.0183045)
Supplement: S1 File — Linear measurements of horse teeth studied (Tables A–H). (XLSX) [file pone.0183045.s001.xlsx]

## Sheet: Table A_UP2
Table A. Measurements of upper P2 specimens from the late Pleistocene of the Western Interior of North America.
Loc. ab. = Abbreviation of locality names shown in Figs A – J in S2 File; teeth that yielded aDNA are identified by “a” and those
associated with specimens from which aDNA was obtained are indicated with “*”. l = left; r = right. Ap. Length = anteroposterior length, Tr. Width = transverse width.
Specimen	Locality	Loc. ab.	Tooth	Side	Ap. Length	Tr. Width	Notes
DP 2745	Cedral	C	p2	l	37.07	25.87
DP 2763	Cedral	C	p2	l	39.12	25.61
DP 2575	Cedral	C	p2	l	37.04	26.23
DP 4596	Cedral	C	p2	l	37.88	27.59
DP 4526	Cedral	C	p2	l	38.17	29.53
DP 2769	Cedral	C	p2	r	38.54	26.63
DP 3838	Cedral	C	p2	average l and r	39.29	27.86
DP 2737	Cedral	C	p2	l	38.43	25.85
DP 2589 and 2585	Cedral	C	p2	average l and r	37.1	25.9
DP 2581	Cedral	C	p2	l	37.63	26.71
DP 2679	Cedral	C	p2	r	36.51	26.49
DP 2761	Cedral	C	p2	r	38.7	25.5
DP 3836	Cedral	C	p2	r	30.62	21.3
DP 4595	Cedral	C	p2	l	28.95	20.62
DP 2754	Cedral	C	p2	r	32.2	21.51
DP 4540	Cedral	C	p2	l	31.71	21.71
DP 4544	Cedral	C	p2	r	31	19.91
DP 3867	Cedral	C	p2	r	30.18	21.26
DP 4547	Cedral	C	p2	average l and r	31.1	21.57
DP 2746	Cedral	C	p2	l	29.05	20.67
DP 4587	Cedral	C	p2	r	24.51	20.83
DP 3830	Cedral	C	p2	r	25.04	18.33
DP 3829	Cedral	C	p2	l	25.6	18.16
DP 2747	Cedral	C	p2	r	24.1	18.68
LACM 192/116867 (B2 - 60ft)1	San Josecito Cave	J	p2	l	30.44	21.24
LACM 192/18111 (B2 - 60ft)	San Josecito Cave	J	p2	r	32.02	23.3
LACM 192/18192 (B2 - 60ft)	San Josecito Cave	J	p2	l	32.78	24.19
LACM 192/116874 (B2 - 60ft)	San Josecito Cave	J	p2	l	32.87	23.73
LACM 192/18660 (B2 - 67ft)	San Josecito Cave	J	p2	r	31.53	22.92
LACM 192/18660 (B2 - 60ft)	San Josecito Cave	J	p2	l	31.37	21.42
LACM 192/159138 (B2 - 60ft)	San Josecito Cave	J	p2	r	31.12	23.34
LACM 192/18660 (B2 - 58ft)	San Josecito Cave	J	p2	l	29.44	21.56
LACM 192/156481 (? - ?)	San Josecito Cave	Ja	p2	l	33.86	25.21
TMM 937-504	Blackwater Draw	L	p2	r	34.13	23.41
TMM 998-uncat.	Scharbauer Ranch	R	p2	l	39.06	27.93
TMM 998-26	Scharbauer Ranch	R	p2	l	38.38	25.73
TMM 998-24	Scharbauer Ranch	R	p2	r	38.36	24.98
UTEP 5689-162-21	U-Bar Cave	U	p2	r	30.6	23
UTEP 22-1609	Animal Fair, Dry Cave	D*	p2	average l and r	30.08	22.63	aDNA obtained from associated P4l: UTEP 22-1609
UTEP 46-139	Isleta Cave No. 2	I	p2	l	35.77	24.15
UTEP 22-1617	Animal Fair, Dry Cave	D	p2	l	36.12	26.46
UTEP 22-1619	Animal Fair, Dry Cave	D	p2	l	32.72	22
UTEP 25-537	Camel Room, Dry Cave	D	p2	average l and r	30.44	21.9
KU 27358	Natural Trap Cave	N	p2	l	32.96	23.07
KU 36836	Natural Trap Cave	N	p2	l	31.01	22.3
KU 61159	Natural Trap Cave	N	p2	r	32.41	22.55
KU 42970	Natural Trap Cave	Na	p2	average l and r	31.7	20.77
KU 44396	Natural Trap Cave	N	p2	r	30.55	21.76
KU 32877	Natural Trap Cave	N	p2	r	31.66	22.35
KU 39426	Natural Trap Cave	N	p2	r	34.31	23.87
KU 36140	Natural Trap Cave	N	p2	l	33.98	24.56
KU 48438	Natural Trap Cave	N	p2	r	32.54	23.17
KU 34023	Natural Trap Cave	N	p2	r	33.57	25.09
KU 39422	Natural Trap Cave	N	p2	l	30.54	22.77
KU 46645	Natural Trap Cave	N	p2	average l and r	31.82	21.88
KU 35189	Natural Trap Cave	N	p2	l	30.71	22.64
KU 53793	Natural Trap Cave	N	p2	r	31.22	22.22
KU 33790	Natural Trap Cave	N	p2	l	30.19	22.13
KU 35288	Natural Trap Cave	N	p2	r	31.73	22.08
KU 27319	Natural Trap Cave	N	p2	r	31.24	22.23
KU 39666	Natural Trap Cave	N	p2	l	33.38	23.69
KU 41181	Natural Trap Cave	N	p2	l	33.7	24.23
KU 41179	Natural Trap Cave	N	p2	r	33.82	24.11
KU 33220	Natural Trap Cave	N	p2	l	31.25	22.74
KU 40630	Natural Trap Cave	N	p2	l	31.26	23.35
KU 32880	Natural Trap Cave	N	p2	r	31.7	21.29
KU 31439	Natural Trap Cave	N	p2	r	35.52	23.5
KU 57157	Natural Trap Cave	N	p2	r	32.19	23.19
KU 35848	Natural Trap Cave	N	p2	r	31.27	22.94
KU 46644	Natural Trap Cave	N	p2	r	31.42	21.25
DhPg-8 71.1 (Horse D)	Wally's Beach	W	p2	average l and r	35.44	22.72
DhPg-8 860.1 (Horse 3)	Wally's Beach	W	p2	average l and r	36.09	23.33
P02.6.2	CloverBar Pit	E	p2	r	35	22.59
P98.5.84	Pit 48	E	p2	r	37.09	26.25
DhPg-8 3437.1 (Horse 2)	Wally's Beach	W*	p2	average l and r	33.05	23.02	aDNA obtained from associated p2r and p3l: DhPg-8 3437.2
MgVo-1 H7(E)-14-10 and MgVo-1 H7(E)-15-1	Bluefish Cave 1	B	p2	average l and r	38.83	23.2
MgVo-1 H8(S)-10-1	Bluefish Cave 1	B	p2	l	37.36	23.73
MgVo-1 G7(E1/2)-11-10	Bluefish Cave 1	B*	p2	l	35.4	23.67	aDNA obtained from associated P3l: MgVo-1 G7(E1/2)-11-13
MgVo-1 M7-2-29	Bluefish Cave 1	B	p2	r	35.84	22.27
MgVo-3 T.P.1-E-47	Bluefish Cave 3	B*	p2	l	37.52	23.54	aDNA obtained from associated P3l: MgVo-3 85-89
MgVo-1 J8-1-116	Bluefish Cave 1	B	p2	l	36.04	23.38
MgVo-3 N-3-15	Bluefish Cave 3	B	p2	r	36.09	23.69
MgVo-2 B3-3-18 and MgVo-2 C3(E)-2-41	Bluefish Cave 2	B	p2	average l and r	33.16	23.43
MgVo-1 I7-3-33	Bluefish Cave 1	B	p2	l	36.95	24.15
MgVo-3 T.P.1-F-36 and MgVo-3 T.P.1-F-37	Bluefish Cave 3	B	p2	average l and r	36.97	24.46
MgVo-1 I7-1-12	Bluefish Cave 1	B	p2	r	36.93	25.68
MgVo-1 I7-1-16	Bluefish Cave 1	B	p2	l	33.02	23.24
MgVo-3 N-10-3	Bluefish Cave 3	B	p2	r	35.68	24.12
MgVo-1 K6-1-5	Bluefish Cave 1	B	p2	r	34.61	24.4
MgVo-1 J7-1-64	Bluefish Cave 1	B	p2	l	34.01	23.94
MgVo-2 (D3)-6.6	Bluefish Cave 2	B	p2	r	35.36	23.35
MgVo-1 F7-C-20	Bluefish Cave 1	B	p2	r	35.4	23.1
MgVo-3 T.P.1-E-46	Bluefish Cave 3	B	p2	l	37.55	24.67
MgVo-1 H7(W)-3-37	Bluefish Cave 1	B	p2	l	36.13	23.52
MgVo-2 (D3)-6.8	Bluefish Cave 2	B	p2	l	34.22	22.19
MgVo-2 H5-3-23 and MgVo-2 H5-3-22	Bluefish Cave 2	B	p2	average l and r	36.68	25.01
MgVo-1 J8-1-115	Bluefish Cave 1	B	p2	r	35.82	23.46
MgVo-1 J8-1-159	Bluefish Cave 1	B	p2	l	35.66	23.3
1 provenance information of LACM specimens indicated in parentheses

## Sheet: Table B_UP3P4
Table B. Measurements of upper P3/P4 specimens from the late Pleistocene of the Western Interior of North America.
Loc. ab. = Abbreviation of locality names shown in Figs A – J in S2 File; teeth that yielded aDNA are identified by “a” and those
associated with specimens from which aDNA was obtained are indicated with “*”. l = left; r = right. Ap. Length = anteroposterior length, Tr. Width = transverse width.
Specimen	Locality	Loc. ab.	Tooth	Side	Ap. Length	Tr. Width	Notes
DP 3839	Cedral	C	p3/p4	r	27.63	28.84
DP 2599	Cedral	C	p4	l	26.49	27.18
DP 2677	Cedral	C	p4	r	29.62	30.3
DP 2784	Cedral	C	p3	l	31.04	31.29
DP 2604	Cedral	C	p4	r	29.02	29.24
DP 2662	Cedral	C	p3	l	28.37	29.75
DP 2606	Cedral	C	p3	r	29.08	29.3
DP 2603	Cedral	C	p4	l	29.14	31.04
DP 2584	Cedral	C	p4	l	28.47	30.59
DP 4522	Cedral	C	p3	r	29.77	30.15
DP 2604	Cedral	C	p4	l	27.8	30.2
DP 3838	Cedral	C	p3	average l and r	31.03	30.44
DP 2603	Cedral	C	p3	l	30.75	29.24
DP 3833	Cedral	C	p4	r	26.72	28.8
DP 2595	Cedral	C	p3	r	30.19	29.76
DP 3859	Cedral	C	p3	l	28.55	29.72
DP 3847	Cedral	C	p4	l	28.32	31.04
DP 2563	Cedral	C	p3	l	28.68	28.23
DP 2607	Cedral	C	p4	r	29.05	30.26
DP 2573 and 2574	Cedral	C	p3	average l and r	28.91	29.12
DP 2608	Cedral	C	p4	r	30.24	29.59
DP 2651	Cedral	C	p3	l	23.86	23.1
DP 2572	Cedral	C	p4	r	21.77	22.6
DP 4554	Cedral	C	p3	r	23.4	22.79
DP 4540	Cedral	C	p3	l	22.66	23.94
DP 2638	Cedral	C	p4	l	20.92	22.22
DP 3850	Cedral	C	p3	r	23.33	23.07
DP 4536	Cedral	C	p4	r	22.44	22.62
DP 4543	Cedral	C	p3	l	22.96	22.03
DP 4589	Cedral	C	p3	r	26	25
DP 4547	Cedral	C	p4	average l and r	22.36	22.75
DP 2564	Cedral	C	p4	l	23.88	25.07
DP 2652	Cedral	C	P3?/P4	l	22.29	23.97
DP 4545	Cedral	C	p4	r	19.98	22.85
DP 3832	Cedral	C	p4	r	24.91	24.69
DP 2593	Cedral	C	p4	r	20.98	22.83
DP 2779	Cedral	C	p3	r	23.6	23.44
DP 2668	Cedral	C	p4	r	19.38	23.68
DP 4587	Cedral	C	p3	r	20.03	22.22
DP 3854	Cedral	C	p4	l	18.8	22.45
DP 3836	Cedral	C	p4	r	18.84	21.45
DP 2773	Cedral	C	p4	r	17.88	19.35
DP 3863	Cedral	C	p3	l	19.34	19.83
DP 3830	Cedral	C	p3	r	19.26	20.07
DP 3864	Cedral	C	p4	l	18.06	18.94
DP 3841	Cedral	C	p3	l	20.14	21.06
DP 4553	Cedral	C	p4	l	17.54	19.36
DP 3829	Cedral	C	p4	l	18.41	20.11
DP 4548	Cedral	C	p3	r	19.45	19.7
DP 3868	Cedral	C	p4	r	19.69	20.6
DP 2653	Cedral	C	p3	l	29.66	28.09
DP 2783	Cedral	C	p3	l	28.7	28.65
DP 3844	Cedral	C	p3	r	28.23	28.91
DP 4528	Cedral	C	p3	r	30.74	27.3
DP 3861	Cedral	C	p3	r	19.95	20.48
DP 2576	Cedral	C	p4	r	29.64	29.64
DP 3840	Cedral	C	p4	l	20.15	20.8
LACM 192/18674 (B2 - 60ft)1	San Josecito Cave	J	p3	l	25.19	25.03
LACM 192/159131 (B2 - 60ft)	San Josecito Cave	J	p3	l	24.58	25.63
LACM 192/18111 (B2 - 60ft)	San Josecito Cave	J	p3	r	23.59	25.41
LACM 192/116867 (B2 - 60ft)	San Josecito Cave	J	p4	l	22.88	24.77
LACM 192/18105 (B2 - 60ft)	San Josecito Cave	J	p3	r	25.36	24.6
LACM 192/159127 (B2 - 67ft)	San Josecito Cave	J	p3	l	23.39	25.48
LACM 192/159126 (B2 - 58ft)	San Josecito Cave	J	p4	r	24.1	25.51
LACM 192/156496 (B2 - 58ft)	San Josecito Cave	J	p3	r	22.56	23.61
LACM 192/156487 (B2 - 60ft)	San Josecito Cave	J	p3/p4	r	22.46	24.02
LACM 192/156484 (B2 - 55ft)	San Josecito Cave	J	p4	r	25.58	25.97
LACM 192/156483 (B2 - 65ft)	San Josecito Cave	J	p3	l	25.17	25.54
LACM 192/156497 (B2 - 65ft)	San Josecito Cave	J	p4	r	23.48	25.38
LACM 192/156486 (L-1)	San Josecito Cave	J	p4	l	22.09	22.69
LACM 192/159125 (B2 - 56ft)	San Josecito Cave	J	p3	l	24.68	23.98
TMM 41228-236	Dark Canyon Cave	K	p4	l	23.94	26.57
TMM 41228-360	Dark Canyon Cave	K	p4	r	22.73	26.36
TMM 41228-240	Dark Canyon Cave	K	p3	r	24.93	23.59
TMM 41228-1051	Dark Canyon Cave	K	p3	r	23.68	23.79
TMM 892-457 (cast; original: TTU A5183A)	Lubbock Lake	O	p4	l	22.9	22.69
TMM 937-253	Blackwater Draw	L	p4	l	29.29	29.12
TMM 937-504.1	Blackwater Draw	L	p3/p4	r	24.55	27.56
TMM 937-923	Blackwater Draw	L	p4	r	25.91	25.95
TMM 937-678	Blackwater Draw	L	p3	r	30.07	30.83
TMM 998-7	Scharbauer Ranch	R	p3	l	25.18	24.94
TMM 998-24	Scharbauer Ranch	R	p4	r	30.47	31.09
TMM 998-25	Scharbauer Ranch	R	p3/p4	r	28.37	29.72
TMM 998-25	Scharbauer Ranch	R	p3/p4	r	30.67	27.62
TMM 41228-302	Dark Canyon Cave	K	p4	l	23.47	24.06
TMM 937-986	Blackwater Draw	L	p4	r	23.18	23.4
UTEP 22-981	Charlies Parlor, Dry Cave	D	p4	l	28.8	30.49
UTEP 34-46	Salt Creek	S	p3	r	31.05	30.2
UTEP 119-14	Algerita Blossom Cave	A	p3	l	26.88	26.69
UTEP 34-8	Salt Creek	S	p4	l	21.43	23.29
UTEP 22-1609	Animal Fair, Dry Cave	Da	p4	l	23.93	25.87
UTEP 112-2	Nash Draw	H	p4	r	30.34	31.19
UTEP 46-139	Isleta Cave No. 2	I	p3	l	27.72	26.12
UTEP 22-1608	Animal Fair, Dry Cave	D	p4	average l and r	28.08	29.44
UTEP 25-537	Camel Room, Dry Cave	D	p4	average l and r	22.83	24.81
UTEP 5689-117-6	U-Bar Cave	U	m1/p4	r	23.86	24.29
UTEP 5689-67-6	U-Bar Cave	U	p3	l	28.46	28.86
KU 39268	Natural Trap Cave	N	p3/p4	l	24.12	26.28
KU 27215	Natural Trap Cave	N	p3	r	25.86	24.74
KU 38555	Natural Trap Cave	N	p3	r	23.37	24.43
KU 48366	Natural Trap Cave	N	p4	r	23.03	25.12
KU 48719	Natural Trap Cave	N	p3	l	26.13	24.37
KU 45751	Natural Trap Cave	N	p3	r	25.22	24.78
KU 46778	Natural Trap Cave	N	p3	l	24.56	25.01
KU 39232	Natural Trap Cave	N	p3	r	24.83	23.99
KU 36548	Natural Trap Cave	N	p3	r	25.11	25.4
KU 42970	Natural Trap Cave	N*	p3	l	24.37	23.48	aDNA obtained from associated P2l: KU 42970
KU 41178	Natural Trap Cave	N	p3	l	25.61	23.64
KU 32316	Natural Trap Cave	N	p3	l	24.08	24.04
KU 32785	Natural Trap Cave	N	p3	r	25.27	23.51
KU 34020	Natural Trap Cave	N	p4	r	22.6	25.64
KU 35769	Natural Trap Cave	N	p3	r	21.56	24.29
KU 46645	Natural Trap Cave	N	p3	average l and r	25.69	23.28
KU 41524	Natural Trap Cave	N	p3	l	24.37	24.33
KU 32789	Natural Trap Cave	N	p3/p4	r	23.36	23.8
KU 36687	Natural Trap Cave	N	p3	r	25.75	24.74
KU 43306	Natural Trap Cave	N	p3	r	25.65	24.9
KU 36456	Natural Trap Cave	N	p3	l	27.09	27.15
KU 38844	Natural Trap Cave	N	p3	l	25.11	24.58
KU 38519	Natural Trap Cave	N	p4	r	23.8	25.97
KU 38193	Natural Trap Cave	N	p3	l	24.8	24.53
KU 53793	Natural Trap Cave	N	p3	l	28.32	26.59
KU 45557	Natural Trap Cave	N	p4	average l and r	24.04	25.23
KU 53793	Natural Trap Cave	N	p3	r	24.88	24.9
KU 32986	Natural Trap Cave	N	p4	l	25.09	27.26
KU 44390	Natural Trap Cave	N	p3	l	24.12	23.71
KU 44079	Natural Trap Cave	N	p3	r	24.75	23.56
KU 27214	Natural Trap Cave	N	p3	r	24.8	24.37
KU 43665	Natural Trap Cave	N	p3	l	24.68	24.6
KU 44132	Natural Trap Cave	N	p3	r	24.52	24.85
KU 39493	Natural Trap Cave	N	p3	r	26.53	25.47
KU 41960	Natural Trap Cave	N	p3/p4	l	27.43	25.92
KU 41984	Natural Trap Cave	N	p4	average l and r	26.52	28.52
KU 39722	Natural Trap Cave	N	p3	r	25.53	24.22
KU 31485	Natural Trap Cave	N	p4	l	22.42	24.62
KU 35870	Natural Trap Cave	N	p3	r	23.81	24.58
KU 34083/34084	Natural Trap Cave	N	p4	l	24.48	26.25
KU 41045	Natural Trap Cave	N	p3/p4	r	25.07	26.11
KU 35542	Natural Trap Cave	N	p4	l	23.29	25.49
KU 41180	Natural Trap Cave	N	p3/p4	r	23.84	26.05
KU 39803	Natural Trap Cave	N	p3	r	25.78	23.78
KU 33219	Natural Trap Cave	N	p3	l	25.66	24.71
KU 53793	Natural Trap Cave	N	p4	l	26.29	28.14
KU 38688	Natural Trap Cave	N	p3	l	24.34	25.22
KU 35596	Natural Trap Cave	N	p4	r	23.19	25.69
KU 36748	Natural Trap Cave	N	p4	l	22.86	23.59
KU 27902	Natural Trap Cave	N	p4	l	23.68	25.66
KU 35085	Natural Trap Cave	N	p3	l	25.98	26.06
KU 36438	Natural Trap Cave	N	p3	r	27.31	25.4
KU 36614	Natural Trap Cave	N	p3	l	27.01	25.86
KU 57157	Natural Trap Cave	N	p4	r	24.05	25.97
KU 38192	Natural Trap Cave	N	p4	l	25.33	27.47
KU 33536	Natural Trap Cave	N	p4	l	24.63	24.1
KU 50630	Natural Trap Cave	N	p4	r	23.86	25.85
KU 38190	Natural Trap Cave	N	p4	r	22.59	24.7
KU 32581	Natural Trap Cave	N	p3	l	24.65	23.92
KU 32704	Natural Trap Cave	N	p3	r	26.6	25.5
KU 36830	Natural Trap Cave	N	p3	r	24.82	23.74
KU 39685	Natural Trap Cave	N	p3	average l and r	24.3	24.61
KU 39556	Natural Trap Cave	N	p3	r	25.15	24.63
KU 58354	Natural Trap Cave	N	p4	r	26.14	27.62
KU 45357	Natural Trap Cave	N	p3/p4	l	25.45	24.13
KU 45356	Natural Trap Cave	N	p3/p4	l	23.95	24.6
P02.10.4	Pit 48	E	p4	r	26.65	25.94
DhPg-8 71.1 (Horse D)	Wally's Beach	W	p4	average l and r	25.68	27.5
P94.1.557	Pit 48	E	p3	r	25.79	25.23
P98.5.462	Pit 48	E	p3?	l	28.96	27.74
DhPg-8 3437.1 (Horse 2)	Wally's Beach	W*	p4	average l and r	26.16	26.53	aDNA obtained from associated p2r and p3l: DhPg-8 3437.2
P94.1.866	Pit 48	E	p3/p4	r	30.18	30.1
P02.10.125	Pit 48	E	p3	l	28.26	27.49
P89.13.610	Pit 48	E	p4	r	30.5	31.16
P98.5.234	Pit 48	E	p4	l	28.26	28.2
P94.1.259	Pit 48	E	p3/p4	l	28.94	29.05
P94.1.747	Pit 48	E	p3	l	29.82	28.49
P89.13.617	Pit 48	E	p3	l	30.32	30.55
P94.1.242	Pit 48	E	P3	r	30.81	30.51
P95.2.42	Apex Evergreen	E	p3	r	29.13	27.96
P94.8.161	Riverview Pit	E	p4	l	28.35	29.11
P95.2.1	Apex Evergreen	E	p4	r	29.22	29.78
P94.1.583	Pit 48	E	p3	l	27.96	27.91
P89.13.397	Pit 48	E	p4/p3	l	27.21	27.25
P94.1.150	Pit 48	E	p3/p4	l	28.48	26.16
P94.1.470	Pit 48	E	p3	l	29.36	28.86
P89.13.400	Pit 48	E	p4	l	27.28	27.61
P98.5.52	Pit 48	E	p4	r	26.37	29.12
DhPg-8 860.1 (Horse 3)	Wally's Beach	W	p3	average l and r	26.29	25
P94.1.498	Pit 48	E	p4	r	28.08	28.66
P98.5.21 and P98.5.20	Pit 48	E	p3	average l and r	30.6	29.45
P99.3.6	Pit 48	E	p4?	l	27.88	27.47
MgVo-1 K6-2-23	Bluefish Cave 1	B	p3	l	27.72	26.62
MgVo-1 K7-1-6	Bluefish Cave 1	B	p3	l	27.99	27.07
MgVo-2 D6-D-4	Bluefish Cave 2	B	p3	r	28.27	27.41
MgVo-1 K8-1-15	Bluefish Cave 1	B	p3	r	28.11	26.83
MgVo-1 K7-5-22	Bluefish Cave 1	B	p3	l	26.71	27.12
MgVo-1 K8-1-8	Bluefish Cave 1	B	p3	l	28.85	27.68
MgVo-1 L7-7-3	Bluefish Cave 1	B	p3	r	26.53	27.24
MgVo-1 H8(N)-8-6	Bluefish Cave 1	B	p4	r	26.05	26
MgVo-1 G7(E1/2)-11-13	Bluefish Cave 1	Ba	p3	l	27.73	25.57
MgVo-1 H7(W)-3-36	Bluefish Cave 1	Ba	p3	r	26.88	28.75
MgVo-1 H7(E)-14-20	Bluefish Cave 1	B	p4	l	26.85	27.77
MgVo-1 J7-4-31 and MgVo-1 J8-1-166	Bluefish Cave 1	B	p4	average l and r	25.44	26.31
MgVo-3 85-89	Bluefish Cave 3	Ba	p3	l	28.06	27.18
MgVo-1 I7-1-48	Bluefish Cave 1	B	p3	l	27.01	26.53
MgVo-3 T.P.1-5.36? and MgVo-3 T.P.1-F-29	Bluefish Cave 3	B	p3	average l and r	29.29	27.95
MgVo-2 B4(S)-12-8	Bluefish Cave 2	B	p3	l	27.09	26.19
MgVo-1 Misc-52	Bluefish Cave 1	B	p4	r	25.74	26.89
MgVo-3 85-41	Bluefish Cave 3	B	p4	r	27.38	25.85
MgVo-1 E7-19-1	Bluefish Cave 1	B	p3	r	26.05	25.93
MgVo-1 J7-1-72	Bluefish Cave 1	B	p4	l	27.61	27.61
MgVo-1 I7-2-2	Bluefish Cave 1	B	p3	l	26.64	25.9
MgVo-3 85-Misc-1	Bluefish Cave 3	B	p4	r	27.53	28.94
MgVo-2 85-Misc:1.5	Bluefish Cave 2	B	p4	r	25.99	25.88
MgVo-1 K6-1-"X"	Bluefish Cave 1	B	p3	r	27.61	26.4
MgVo-2 C6(W)-13.1	Bluefish Cave 2	B	p4	l	26.06	26.2
MgVo-1 H7(E)-21-2	Bluefish Cave 1	B	p4	l	25.71	26.48
MgVo-1 L8(N)-7-24	Bluefish Cave 1	B	p3	r	28.88	26.38
MgVo-3 S-3-11	Bluefish Cave 3	B	p4	l	26.92	26.95
MgVo-3 C-8.5	Bluefish Cave 3	B	p3	l	28.33	26.77
MgVo-3 C-9.11	Bluefish Cave 3	B	p4	r	26.58	26.58
MgVo-1 M7-2-21/M7-2-23/M7-2-11	Bluefish Cave 1	B	p3	l	25.72	24.99
MgVo-1 K7-1-16	Bluefish Cave 1	B	p3	l	27.61	27.22
MgVo-1 G6-4-4	Bluefish Cave 1	B	p3	l	27.53	26.84
MgVo-3 S-3-104	Bluefish Cave 3	B	p4	r	26.45	27.05
MgVo-1 EE0946-1 T3-21-79	Bluefish Cave 1	B*	p4	r	28.09	28.21	aDNA obtained from associated m2r: MgVo-1 EE0946-1 T3-21-86
MgVo-3 85-Misc-130	Bluefish Cave 3	B	p4	l	25.91	26.24
MgVo-3 S-3-79	Bluefish Cave 3	B	p4	r	28.16	27.09
MgVo-2 (D3)-6.7	Bluefish Cave 2	B	p3	l	27.08	25.74
MgVo-1 I7-1-21	Bluefish Cave 1	B	p3	r	27.92	26.47
MgVo-1 J8-5-3	Bluefish Cave 1	B	p3	l	27.53	26.06
MgVo-2 H6-3-26	Bluefish Cave 2	B	p3	l	28.9	26.53
MgVo-2 H5-3-23 and MgVo-2 H5-3-24	Bluefish Cave 2	B	p3	average l and r	29.59	27.87
MgVo-1 H7(E)-14-9	Bluefish Cave 1	B	p3/p4	l	25.39	27.33
MgVo-1 M7-2-22	Bluefish Cave 1	B	p3/p4	r	25.39	26.4
MgVo-2 (K6)-3.7	Bluefish Cave 2	B	p3	r	28.25	25.65
1 provenance information of LACM specimens indicated in parentheses

## Sheet: Table C_UM1M2
Table C. Measurements of upper M1/M2 specimens from the late Pleistocene of the Western Interior of North America.
Loc. ab. = Abbreviation of locality names shown in Fig 6 of the main text and Figs A – J in S2 File; teeth that yielded aDNA are identified by “a”
and those associated with specimens from which aDNA was obtained are indicated with “*”. l = left; r = right. Ap. Length = anteroposterior length, Tr. Width = transverse width.
Specimen	Locality	Loc. ab.	Tooth	Side	Ap. Length	Tr. Width	Notes
DP 2667	Cedral	C	m2	l	18.56	20.42
DP 2775	Cedral	C	m1	r	22.81	24.48
DP 2619	Cedral	C	m1	r	26.35	27.83
DP 3873	Cedral	C	m1	r	28.87	30.32
DP 2319	Cedral	C	m1	r	26.09	28.18
DP 2646	Cedral	C	m2	r	23.73	24.34
DP 2536	Cedral	C	m1	r	25.75	27.08
DP 2606	Cedral	C	m2	r	27.58	27.91
DP 2771	Cedral	C	m1	r	23.98	27.06
DP 3845	Cedral	C	m1	l	24.02	27.55
DP 2610	Cedral	C	m1/m2	r	24.56	26.03
DP 2770	Cedral	C	m2	l	23.96	26.41
DP 2637	Cedral	C	m2	r	25.48	26.23
DP 2537	Cedral	C	m2	l	25.78	26.02
DP 2778	Cedral	C	m2	l	25.8	26.59
DP 2782	Cedral	C	m2	r	26.52	27.63
DP 2577	Cedral	C	m2	l	25.63	26.4
DP 2573 and 2574	Cedral	C	m2	average l and r	25.45	27.13
DP 3831	Cedral	C	m1	r	25.11	27.95
DP 2617	Cedral	C	m2	r	26.34	28.93
DP 2676	Cedral	C	m2	r	22.54	23.9
DP 3867	Cedral	C	m2	r	21.73	24.76
DP 2781	Cedral	C	m1	r	20.17	22.75
DP 3846	Cedral	C	m2	r	21.38	22.18
DP 4539	Cedral	C	m1	r	20.28	22.48
DP 4590	Cedral	C	m2	l	18.82	20.65
DP 4540	Cedral	C	m1	l	19.82	22.61
DP 4541	Cedral	C	m1?	l	20.91	20.62
DP 3853	Cedral	C	m1	r	19.05	20.93
DP 2385	Cedral	C	m2	r	20.81	21.63
DP 2652	Cedral	C	m1	average l and r	19.97	21.14
DP 2086	Cedral	C	m1	l	20.66	21.97
DP 4537	Cedral	C	m2	r	19.97	20.55
DP 2594	Cedral	C	m2	l	23.25	22.96
DP 2780	Cedral	C	m1	l	20.1	22.96
DP 2308	Cedral	C	m1	r	24.12	23.07
DP 4545	Cedral	C	m2	r	19.78	20.71
DP 4542	Cedral	C	m2	l	20.06	20.42
DP 4594	Cedral	C	m2	l	21.8	22.75
DP 2779	Cedral	C	m2	r	20.42	22.53
DP 2648	Cedral	C	m2	l	20.37	21.88
DP 2609	Cedral	C	m2	r	20.14	21.25
DP 4547	Cedral	C	m2	average l and r	20.52	20.63
DP 2785	Cedral	C	m1	r	20.73	21.31
DP 3843	Cedral	C	m1	l	18.09	19.46
DP 3836	Cedral	C	m2	l	18.28	18.1
DP 3871	Cedral	C	m2	l	17.43	18.57
DP 4587	Cedral	C	m1	r	19	20.62
DP 3870	Cedral	C	m1	r	17.9	18.44
DP 2796	Cedral	C	m1	r	17.19	18.57
DP 3828	Cedral	C	m2	r	17.66	19.1
DP 3843	Cedral	C	m2	r	17.4	18.84
DP 3858	Cedral	C	m1	l	17.24	18.96
DP 3842	Cedral	C	m1	l	17.2	19.77
DP 3829	Cedral	C	m1	l	17.88	18.95
DP 3830	Cedral	C	m2	r	17.37	18.38
DP 2622	Cedral	C	m2	l	17.59	19.25
DP 4534	Cedral	C	m2	l	16.84	18.53
DP 4555	Cedral	C	m2	r	17.51	19.49
DP 2655	Cedral	C	m1	r	17.3	19.16
DP 4597	Cedral	C	m2	r	17.45	18.63
DP 2316	Cedral	C	m2	l	17.62	18.58
DP 2595	Cedral	C	m2	l	26.9	28.52
DP 2538	Cedral	C	m1	r	20.37	21.7
DP 3866	Cedral	C	m1	l	24.58	28.29
DP 2542	Cedral	C	m2	r	16.22	17.02
DP 2530	Cedral	C	m2	l	19.71	20.31
DP 2743	Cedral	C	m2	r	27.58	29.77
DP 4530	Cedral	C	m2	l	21.8	22.74
DP 4551	Cedral	C	m2	average l and r	23.17	25.87
DP 4530	Cedral	C	m1/m2	l	21.74	22.62
LACM 192/159132 (B2 - 60ft)1	San Josecito Cave	J	m1	r	20.53	22.31
LACM 192/159146 (B2 - 60ft)	San Josecito Cave	J	m1	l	22.22	23.3
LACM 192/18658 (B2 - 67ft)	San Josecito Cave	J	m1	r	20.73	24.46
LACM 192/116867 (B2 - 60ft)	San Josecito Cave	J	m1	l	20.55	22.87
LACM 192/159149 and 192/18187 (B2 - 67ft)	San Josecito Cave	J	m1	average l and r	20.8	23.92
LACM 192/159137 (B2 - 60ft)	San Josecito Cave	J	m2	l	22.5	22.49
LACM 192/159151 (? - ?)	San Josecito Cave	J	m1	l	20.73	21.8
LACM 192/17969 (B2 - 60ft)	San Josecito Cave	J	m1	r	20.44	21.91
LACM 192/17969 (B2 - 60ft)	San Josecito Cave	J	m2	l	21.39	22.46
LACM 192/18662 (B2 - 58ft)	San Josecito Cave	J	m1	l	21.78	24.01
LACM 192/18658 (B2 - 57ft)	San Josecito Cave	J	m2	r	21.12	21.92
LACM 192/159139 (B2 - 60ft)	San Josecito Cave	J	m2	r	23.44	24.28
LACM 192/159133 (B2 - 65ft)	San Josecito Cave	J	m1	l	21.66	23.95
LACM 192/18657 (B2 - 60ft)	San Josecito Cave	J	m1	l	21.47	23.08
LACM 192/156482 (L-1)	San Josecito Cave	J	m2	r	19.76	20.17
LACM 192/159141 (B2 - 58ft)	San Josecito Cave	J	m2	l	20.95	25.38
LACM 192/159143 (B2 - 67ft)	San Josecito Cave	J	m1/m2	l	21.08	23.35
LACM 192/18658 (L-1)	San Josecito Cave	J	m1	l	19.53	22.28
LACM 192/18658 (B2 - 58ft)	San Josecito Cave	J	m1	r	21.68	23.46
LACM 192/18662 (B2 - 58ft)	San Josecito Cave	J	m1	l	21.54	22.96
LACM 192/159144 (B2 - 60ft)	San Josecito Cave	J	m1	r	21	23.72
LACM 192/18664 (B2 - 58ft)	San Josecito Cave	J	m2	r	21.41	22.53
LACM 192/159129 (B2 - 60ft)	San Josecito Cave	J	m2	l	21.6	22.15
LACM 192/159134 (B2 - 60ft)	San Josecito Cave	J	m2	r	21.92	23.55
LACM 192/159135 (B2 - 65ft)	San Josecito Cave	J	m2	l	22.03	22.14
LACM 192/159152 (B2 - 60ft)	San Josecito Cave	J	m2	r	20.72	21.26
LACM 18657 and 18658 (B2 - 58ft)	San Josecito Cave	J	m1/m2	average l and r	21.97	23.87
LACM 192/18658 (B2 - 60ft)	San Josecito Cave	J	m1/m2	l	21.96	23.64
LACM 192/18664 (B2 - 60ft)	San Josecito Cave	J	m1/m2	r	21.34	22.09
LACM 192/159142 (B2 - 60ft)	San Josecito Cave	J	m1/m2	l	21.77	23.26
LACM 192/159145 (B2 - 65ft)	San Josecito Cave	J	m2	r	21.77	21.72
LACM 192/159147 (B2 - 60ft)	San Josecito Cave	J	m1/m2	r	22.31	23.18
TMM 937-195	Blackwater Draw	L	m2	r	23.13	23.22
TMM 41228-308	Dark Canyon Cave	K	m1	l	20.72	22.58
TMM 41228-261	Dark Canyon Cave	K	m1/m2	l	22.11	24.1
TMM 937-207	Blackwater Draw	L	m2	r	24.57	24.65
TMM 998-8	Scharbauer Ranch	R	m2	l	22.32	22.54
TMM 937-194	Blackwater Draw	L	m1	l	21.38	22.18
TMM 937-203	Blackwater Draw	L	m2	r	21.72	22.34
TMM 937-191	Blackwater Draw	L	m1	r	24	26
TMM 937-968	Blackwater Draw	L	m1	r	26.06	27.72
TMM 937-322	Blackwater Draw	L	m1	r	22.39	22.19
TMM 937-738	Blackwater Draw	L	m1	l	26.72	28.25
TMM 937-738	Blackwater Draw	L	m2	r	25.39	26.75
TMM 937-173	Blackwater Draw	L	m2	l	25.32	25.87
TMM 937-172	Blackwater Draw	L	m1	l	25.82	26.34
TMM 41228-59	Dark Canyon Cave	K	m2/m1	l	25.03	25.32
UTEP 4-827	Bison Chamber, Dry Cave	Da	m1	r	21.46	23.36
UTEP 34-26	Salt Creek	S	m2	r	23.89	24.41
UTEP 75-29	Dark Canyon Cave	K	m2	r	22.84	23.39
UTEP 120-218	Big Manhole Cave	M	m1/m2	r	21.84	21.03
UTEP 22-1609	Animal Fair, Dry Cave	D*	m1	average l and r	21.79	24.8	aDNA obtained from associated P4l: UTEP 22-1609
UTEP 22-961	Charlies Parlor, Dry Cave	D	m1	r	21.15	23.12
UTEP 103-2	Imperial	P	m1	l	25.8	25.89
UTEP 54-827	TTII, Dry Cave	D	m1	l	22.65	23.26
UTEP 25-537	Camel Room, Dry Cave	D	m1	average l and r	22.56	23.6
UTEP 46-139	Isleta Cave No. 2	I	m2	l	24.41	24.05
UTEP 22-1608	Animal Fair, Dry Cave	D	m2	average l and r	26.36	25.81
UTEP 22-64	Animal Fair, Dry Cave	D	m1	l	26.64	27.4
UTEP 54-1212	TTII, Dry Cave	D	m2	average l and r	22.56	23.45
UTEP 119-51	Algerita Blossom Cave	A	m2	l	19.85	21.9
UTEP 22-985	Charlies Parlor, Dry Cave	D	m1	average l and r	24.02	25.37
UTEP 5689-54-2	U-Bar Cave	U	m1	r	23.21	23.86
UTEP 112-3	Nash Draw	H	m2	r	27.1	27.76
UTEP 175-1	Fresnal Canyon	F	m1	l	27.02	27.77
TMM 937-799	Blackwater Draw	L	m2	l	28.18	26.47
KU 33538	Natural Trap Cave	N	m2	l	20.86	22.81
KU 39542	Natural Trap Cave	N	m2	r	22.85	24.84
KU 38845	Natural Trap Cave	N	m1	r	22.66	23.39
KU 50631	Natural Trap Cave	N	m2	r	22.9	23.99
KU 33886	Natural Trap Cave	N	m1	r	22.33	24.17
KU 40729	Natural Trap Cave	N	m1	l	20.67	22.46
KU 40707	Natural Trap Cave	N	m1	r	21.71	22
KU 40853	Natural Trap Cave	N	m1	r	20.86	22.72
KU 42950	Natural Trap Cave	N	m1	l	21.39	22.81
KU 32319	Natural Trap Cave	N	m2	l	20.99	22.57
KU 31942	Natural Trap Cave	N	m1	r	21.23	22.77
KU 35953	Natural Trap Cave	N	m1	r	21.93	23.74
KU 38637	Natural Trap Cave	N	m2	r	21.55	23.41
KU 39598	Natural Trap Cave	N	m1	l	21.24	23.33
KU 33795	Natural Trap Cave	N	m1	l	22.11	23.48
KU 31497	Natural Trap Cave	N	m1	l	24.41	26.21
KU 46645	Natural Trap Cave	N	m1	l	22.84	23.34
KU 38119	Natural Trap Cave	N	m1	r	21.13	22.62
KU 39099	Natural Trap Cave	N	m1	l	21.62	23.46
KU 35373	Natural Trap Cave	N	m1	l	21.7	23.4
KU 32636	Natural Trap Cave	N	m2	l	24.67	25.84
KU 34132	Natural Trap Cave	N	m1	l	22.23	24.03
KU 32988	Natural Trap Cave	N	m2	r	23.89	25.65
KU 39905	Natural Trap Cave	N	m2	r	21.98	22.94
KU 53793	Natural Trap Cave	N	m1	r	21.47	23.78
KU 44169	Natural Trap Cave	N	m1	l	22.61	23.61
KU 41984	Natural Trap Cave	N	m1/m2	average l and r	23.76	25.66
KU 44399	Natural Trap Cave	N	m1	r	20.85	22.52
KU 40632	Natural Trap Cave	N	m1	r	21.98	23.65
KU 38143	Natural Trap Cave	N	m2	l	21.97	22.79
KU 35047	Natural Trap Cave	N	m1/m2	r	22.53	24.98
KU 35574	Natural Trap Cave	N	m2	r	22.07	23.09
KU 44390	Natural Trap Cave	N	m1	l	21.8	23.49
KU 44079	Natural Trap Cave	N	m1	r	21.62	23.51
KU 43338	Natural Trap Cave	N	m1	r	22.28	24.14
KU 33791	Natural Trap Cave	N	m2	r	22.99	24.35
KU 36796	Natural Trap Cave	N	m2	r	25.13	26.55
KU 43666	Natural Trap Cave	N	m2	l	21.76	22.99
KU 41961	Natural Trap Cave	N	m2	l	24.6	24.66
KU 42949	Natural Trap Cave	N	m2	r	22.04	23.57
KU 39803	Natural Trap Cave	N	m1	r	23.39	23.7
KU 38687	Natural Trap Cave	N	m1	l	21.72	23.91
KU 27900	Natural Trap Cave	N	m2	l	22.39	23.4
KU 39630	Natural Trap Cave	N	m1/m2	r	22.23	24.04
KU 34022	Natural Trap Cave	N	m2	r	21.63	23.58
KU 44079	Natural Trap Cave	N	m2	r	21.32	23.15
KU 36689	Natural Trap Cave	N	m2	l	25.07	25.31
KU 31577	Natural Trap Cave	N	m1	r	22.24	24.21
KU 57157	Natural Trap Cave	N	m1	r	21.49	23.42
KU 32051	Natural Trap Cave	N	m2	r	21.31	22.41
KU 39803	Natural Trap Cave	N	m2	r	23.34	23.55
KU 39554	Natural Trap Cave	N	m2	r	21.7	23.02
KU 45355	Natural Trap Cave	N	m1/m2	l	21.56	23.22
KU 34019	Natural Trap Cave	N	m1	r	22.16	24.4
KU 35086	Natural Trap Cave	N	m2	l	23.13	23.72
KU 33884	Natural Trap Cave	N	m2	r	22.86	25.1
KU 34275	Natural Trap Cave	N	m2	l	22.84	23.81
KU 58354 and 56806	Natural Trap Cave	N	m1	average l and r	24.53	26.59
KU 44397	Natural Trap Cave	N	m2	l	20.77	22.31
KU 33730	Natural Trap Cave	N	m2	r	24.52	25.63
KU 42970	Natural Trap Cave	N*	m1	l	22.35	23.71	aDNA obtained from associated P2l: KU 42970
KU 34024	Natural Trap Cave	N	m1	r	20.85	24.02
KU 32950	Natural Trap Cave	N	m2	l	23.72	24.31
KU 31442	Natural Trap Cave	N	m1	r	21.28	24.73
KU 38690	Natural Trap Cave	N	m1	l	22.34	23.82
KU 32580	Natural Trap Cave	N	m1	r	22.45	24.4
KU 32787	Natural Trap Cave	N	m1	r	23.98	24.43
KU 38858	Natural Trap Cave	N	m1	r	21.02	23.68
KU 39685	Natural Trap Cave	N	m1	average l and r	22.53	24.15
KU 53690	Natural Trap Cave	N	m1	r	21.7	25.04
KU 39555	Natural Trap Cave	N	m2	r	21.3	22.94
KU 38674	Natural Trap Cave	N	m1/m2	l	24.48	25.23
P94.8.84	Riverview Pit	E	m1	r	23.89	25.81
P94.8.14	Riverview Pit	E	m2	l	27.54	28.81
P94.1.378	Pit 48	E	m1	l	26.37	27.96
P05.10.56	Pit 48	E	m2	r	25.65	26
P94.1.556	Pit 48	E	m1	r	28.5	28.57
DhPg-8 3437.1 (Horse 2)	Wally's Beach	W*	m2	average l and r	23.45	23.39	aDNA obtained from associated p2r and p3l: DhPg-8 3437.2
P94.1.497	Pit 48	E	m2	r	24.83	25.9
P89.13.60	Pit 48	E	m1	l	24.18	26.19
P94.1.390	Pit 48	E	m2	r	26.1	25.7
P94.1.468	Pit 48	E	m1	r	26.08	28.11
P04.3.40	Pit 48	E	m2	l	26.44	25.55
P94.1.613	Pit 48	E	m1	l	23.77	23.88
P89.13.613	Pit 48	E	m1	l	24.94	26.19
P89.13.267	Pit 48	E	m2	l	25.6	27.45
P89.13.269	Pit 48	E	m1	r	25.38	24.57
P89.13.616	Pit 48	E	m2	r	27.4	25.07
P91.11.8	Pit 46	E	m1	l	25.98	28.21
P98.5.191	Pit 48	E	m1	r	28.3	30.62
P90.6.38	Apex Evergreen Pit	E	m1	r	24.54	24.66
P94.1.765	Pit 48	E	m2	l	26.04	25.82
P95.2.24	Apex Evergreen Pit	E	m1	l	25.34	26.44
P95.6.89	Pit 48	E	m2	l	24.67	25.41
P89.13.618	Pit 48	E	m2	r	25.57	25.41
P95.6.41	Pit 48	E	m2	l	25.04	25.56
P95.2.54	Apex Evergreen Pit	E	m2	l	24.93	25.36
P94.1.248	Pit 48	E	m2	r	26.38	26.84
P94.1.342	Pit 48	E	m2	r	23.64	23.8
P94.1.478	Pit 48	E	m2	r	25.46	25.92
P02.8.1	TBG Pit 4	E	m2	r	26.72	27.07
P94.1.388	Pit 48	E	m2	r	25.62	26.42
P94.8.38	Riverview Pit	E	m2	r	26.12	25.59
P94.1.141	Pit 48	E	m2	r	25.87	23.83
P94.1.884	Pit 48	E	m2	r	26.13	27.35
DhPg-8 860.1 (Horse 3)	Wally's Beach	W	m1	average l and r	23.14	25.68
DhPg-8 71.1 (Horse D)	Wally's Beach	W	m1	average l and r	22.7	26.24
P94.1.854	Pit 48	E	m1	l	25.37	27.81
P98.5.52	Pit 48	E	m1	r	21.79	23.74
DhPg-8 2990.1	Wally's Beach	W*	m1	l	25.19	27.65	aDNA obtained from associated DP4r: DhPg-8 2993.1
P89.13.223	Pit 48	E	m1	r	24.97	25.84
P04.3.40	Pit 48	E	m1/m2	l	26.1	25.53
P89.13.398	Pit 48	E	m2	l	25.01	24.58
MgVo-1 H7(E)-15-6	Bluefish Cave 1	B	m2	l	23.95	25.09
MgVo-2 E6-4.38	Bluefish Cave 2	B	m1	r	24.57	27
MgVo-1 L7-7-2	Bluefish Cave 1	B	m1	r	23.53	24.5
MgVo-3 85-Misc-140	Bluefish Cave 3	B	m1	l	25.08	27.19
MgVo-1 I7-3-35	Bluefish Cave 1	B	m2	r	23.48	25.99
MgVo-1 H7(W)-3-25	Bluefish Cave 1	B	m2	r	23.87	24.02
MgVo-1 Misc-52	Bluefish Cave 1	B	m1	r	22.89	24.62
MgVo-1 J8-1-170 and MgVo-1 J8-1-73	Bluefish Cave 1	B	m2	average l and r	23.01	24.69
MgVo-1 G7(E1/2)-17-5	Bluefish Cave 1	B	m2	r	24.69	24.79
MgVo-3 85-41	Bluefish Cave 3	B	m1	r	23.6	26.08
MgVo-1 G7(E1/2)-12-2	Bluefish Cave 1	B*	m1	l	23.61	24.78	aDNA obtained from associated P3l: MgVo-1 G7(E1/2)-11-13
MgVo-1 Misc-52	Bluefish Cave 1	B	m2	r	23.47	24.55
MgVo-1 E7-20-8	Bluefish Cave 1	B	m1	r	23.17	25.07
MgVo-1 I7-1-40	Bluefish Cave 1	B	m2	l	23.33	25.11
MgVo-3 N-3-16	Bluefish Cave 3	B	m1	r	24.48	26.47
MgVo-3 M-9-90 and MgVo-3 M-9-94	Bluefish Cave 3	B	m2	average l and r	24.96	25
MgVo-2 C5(S)-6.2 and MgVo-2 B3-3-20	Bluefish Cave 2	B	m2	average l and r	24.21	25.09
MgVo-3 85-Misc-135	Bluefish Cave 3	B	m2	l	24.83	24.75
MgVo-3 T.P.1-F-67	Bluefish Cave 3	B	m1	l	25.6	27.75
MgVo-3 85-Misc-5	Bluefish Cave 3	B	m2	r	24.82	25.02
MgVo-3 85-Misc-31	Bluefish Cave 3	B	m1	r	23.13	24.84
MgVo-1 L7-5-2	Bluefish Cave 1	B	m2	l	24.29	24.09
MgVo-1 J7-1-36	Bluefish Cave 1	B	m2	r	25.11	25.56
MgVo-1 K6-1-25	Bluefish Cave 1	B	m2	r	25.4	24.2
MgVo-3 S-3-79	Bluefish Cave 3	B	m1	r	22.81	25.46
MgVo-1 L8(N)-8-2	Bluefish Cave 1	B	m1	r	23.62	25.52
MgVo-2 H6-6-14	Bluefish Cave 2	B	m1	r	24.55	25.48
MgVo-1 I7-1-19	Bluefish Cave 1	B	m2	l	25.08	25.75
MgVo-1 J8-1-67	Bluefish Cave 1	B	m2	l	24.52	24.63
MgVo-1 J8-1-77 and MgVo-1 J8-1-117	Bluefish Cave 1	B	m2	average l and r	23.77	26.45
MgVo-1 J8-1-29	Bluefish Cave 1	B	m2	l	24.3	25.01
MgVo-1 EE0946-1 T3-21-81	Bluefish Cave 1	B*	m2	r	24.3	25.24	aDNA obtained from associated m2r: MgVo-1 EE0946-1 T3-21-86
MgVo-1 I7-3-26	Bluefish Cave 1	B	m2	r	23.96	24.94
MgVo-2 H5-3-27 and MgVo-2 H5-2-16	Bluefish Cave 2	B	m1	average l and r	25.17	26.95
MgVo-2 J6-4.4	Bluefish Cave 2	B	m1	l	24.37	26.07
MgVo-3 85-120	Bluefish Cave 3	B	m2	l	25.4	26.91
MgVo-3 S-3-10	Bluefish Cave 3	B	m1	l	24.25	26.14
MgVo-3 C-9.16	Bluefish Cave 3	B	m1	l	24.45	24.38
MgVo-3 S-3-8	Bluefish Cave 3	B	m2	l	25.36	25.21
MgVo-1 M7-2-18	Bluefish Cave 1	B	m1	r	22.2	24.44
MgVo-2 J7-7.19	Bluefish Cave 2	B	m2	l	24.91	25.42
1 provenance information of LACM specimens indicated in parentheses

## Sheet: Table D_UM3
Table D. Measurements of upper M3 specimens from the late Pleistocene of the Western Interior of North America.
Loc. ab. = Abbreviation of locality names shown in Figs A – J in S2 File; teeth that yielded aDNA are identified by “a” and those
associated with specimens from which aDNA was obtained are indicated with “*”. l = left; r = right. Ap. Length = anteroposterior length, Tr. Width = transverse width.
Specimen	Locality	Loc. ab.	Tooth	Side	Ap. Length	Tr. Width	Notes
DP 2613	Cedral	C	m3	r	28.65	23.7
DP 2612	Cedral	C	m3	l	30.8	21.32
DP 2758	Cedral	C	m3	r	29.6	23.53
DP 4592	Cedral	C	m3	r	33.44	25.01
DP 2749	Cedral	C	m3	r	29.82	23.32
DP 4523	Cedral	C	m3	l	29.24	23.25
DP 3838	Cedral	C	m3	average l and r	29.95	25.66
DP 2536	Cedral	C	m3	l	28.91	22.81
DP 2591	Cedral	C	m3	r	25.37	19.96
DP 3865	Cedral	C	m3	r	29.29	26.67
DP 2583	Cedral	C	m3	l	21.82	18.09
DP 2652	Cedral	C	m3	average l and r	21.39	17.41
DP 2623	Cedral	C	m3	r	21.35	18.79
DP 4540	Cedral	C	m3	r	26.02	19.73
DP 4538	Cedral	C	m3	l	26.45	19.57
DP 4545	Cedral	C	m3	r	21.18	18
DP 3893	Cedral	C	m3	r	21.63	17.35
DP 4587	Cedral	C	m3	r	19.61	16.47
DP 3855	Cedral	C	m3	r	18.45	15.2
DP 3849	Cedral	C	m3	l	17.28	15.9
DP 2795	Cedral	C	m3	r	16.47	15.58
DP 2776	Cedral	C	m3	r	20.13	19
DP 3860	Cedral	C	m3	r	20.51	18.55
DP 2595	Cedral	C	m3	average l and r	31.63	26.28
DP 2752	Cedral	C	m3	r	31.89	25.85
DP 4547	Cedral	C	m3	average l and r	21.04	18.45
DP 2563	Cedral	C	m3	l	21.42	18.4
DP 2573 and 2574	Cedral	C	m3	average l and r	30.69	23.57
LACM 192/18188 (B2 - 65ft)1	San Josecito Cave	J	m3	l	22.58	20.97
LACM 192/159148 (B2 - 60ft)	San Josecito Cave	J	m3	l	24.78	19.54
LACM 192/159150 (B2 - 60ft)	San Josecito Cave	J	m3	r	23.35	20.44
LACM 192/159140 (B2 - 60ft)	San Josecito Cave	J	m3	l	24.39	18.93
LACM 192/159136 (B2 - 60ft)	San Josecito Cave	J	m3	r	24.89	19.29
LACM 192/159130 (B2 - 67ft)	San Josecito Cave	J	m3	l	22.8	18.68
LACM 192/18659 (B2 - 67ft)	San Josecito Cave	J	m3	r	22.67	21.09
LACM 192/159128 (B2 - 60ft)	San Josecito Cave	J	m3	l	23.33	19.24
LACM 192/17969 (B2 - 60ft)	San Josecito Cave	J	m3	l	22.67	20.28
TMM 41228-402	Dark Canyon Cave	K	m3	l	27.81	23.16
TMM 41228-1026	Dark Canyon Cave	K	m3	r	24.09	20.58
TMM 892-458 (cast; original: TTU A5183A)	Lubbock Lake	O	m3	r	23.2	19.01
TMM 41228-1030	Dark Canyon Cave	K	m3	r	22.31	19.66
TMM 41228-391	Dark Canyon Cave	K	m3	r	26.44	21.08
UTEP 22-981	Charlies Parlor, Dry Cave	D	m3	l	32.73	24
UTEP 120-84	Big Manhole Cave	M	m3	r	23.57	20.57
UTEP 22-1609	Animal Fair, Dry Cave	D*	m3	l	22.84	20.57	aDNA obtained from associated P4l: UTEP 22-1609
UTEP 22-65	Animal Fair, Dry Cave	D	m3	l	30.78	22.97
UTEP 46-139	Isleta Cave No. 2	I	m3	l	26.99	22.17
UTEP 22-1608	Animal Fair, Dry Cave	D	m3	average l and r	28.29	24.41
UTEP 22-64	Animal Fair, Dry Cave	D	m3	l	27.86	24.1
KU 39537	Natural Trap Cave	N	m3	l	26.06	21.65
KU 40631	Natural Trap Cave	N	m3	l	23.01	20.8
KU 38856	Natural Trap Cave	N	m3	r	24.71	21.51
KU 33794	Natural Trap Cave	N	m3	l	23.75	20.64
KU 36454	Natural Trap Cave	N	m3	r	25.47	22.37
KU 39685	Natural Trap Cave	N	m3	l	23.81	22.62
KU 33885	Natural Trap Cave	N	m3	r	23.13	21.48
KU 33864	Natural Trap Cave	N	m3	r	22.63	20.36
KU 32768	Natural Trap Cave	N	m3	l	23.26	20.21
KU 35816	Natural Trap Cave	N	m3	l	22.8	19.6
KU 32989	Natural Trap Cave	N	m3	r	24.91	21.87
KU 36690	Natural Trap Cave	N	m3	r	22.27	21.23
KU 32362	Natural Trap Cave	N	m3	r	23.26	20.3
KU 36549	Natural Trap Cave	N	m3	r	24.23	19.1
KU 44397	Natural Trap Cave	N	m3	l	21.89	20.4
KU 45557	Natural Trap Cave	N	m3	r	23.04	20.93
KU 44400	Natural Trap Cave	N	m3	r	21.97	20.4
KU 35542	Natural Trap Cave	N	m3	l	22.77	20.55
KU 35459	Natural Trap Cave	N	m3	r	23.07	20.15
KU 35954	Natural Trap Cave	N	m3	r	25.55	23.45
KU 46645	Natural Trap Cave	N	m3	l	23.55	21.07
KU 41961	Natural Trap Cave	N	m3	l	25.44	20.98
KU 34131	Natural Trap Cave	N	m3	r	22.46	21.4
KU 44390	Natural Trap Cave	N	m3	l	22.31	20.31
KU 41984	Natural Trap Cave	N	m3	r	25.96	21.62
KU 43313	Natural Trap Cave	N	m3	l	22.42	20.49
KU 39510	Natural Trap Cave	N	m3	r	24.12	22.12
KU 27899	Natural Trap Cave	N	m3	l	25.43	21.3
KU 38744	Natural Trap Cave	N	m3	l	24.21	20.16
KU 36688	Natural Trap Cave	N	m3	r	28.75	24.39
KU 39631	Natural Trap Cave	N	m3	l	24.81	21.18
KU 35373	Natural Trap Cave	N	m3	l	23.48	20.29
KU 35048	Natural Trap Cave	N	m3	l	24.1	22.02
KU 39421	Natural Trap Cave	N	m3	r	25.27	21.5
KU 57157	Natural Trap Cave	N	m3	l	25.39	20.58
DhPg-8 71.1 (Horse D)	Wally's Beach	W	m3	average l and r	30.56	22.18
P89.13.614	Pit 48	E	m3	l	30.83	22.83
P93.8.47	Pit 45	E	m3	r	31.46	26.02
DhPg-8 3437.1 (Horse 2)	Wally's Beach	W*	m3	average l and r	26.43	21.16	aDNA obtained from associated p2r and p3l: DhPg-8 3437.2
P94.8.52	Riverview Pit	E	m3	r	28.78	22.96
P95.1.94	CloverBar Pit	E	m3	r	25.77	22.3
P94.1.843	Pit 48	E	m3	r	33.16	22.74
P89.13.270	Pit 48	E	m3	r	30.49	26.37
P94.1.518	Pit 48	E	m3	l	29.14	22.69
P02.6.1	CloverBar Pit	E	m3	r	29.29	23.83
DhPg-8 860.1 (Horse 3)	Wally's Beach	W	m3	average l and r	26.94	22.98
MgVo-1 H7(E)-16-9	Bluefish Cave 1	B	m3	l	27.37	23.07
MgVo-1 M7-1-1	Bluefish Cave 1	B	m3	r	26.95	22.87
MgVo-1 L8(N)-7-4	Bluefish Cave 1	B	m3	l	26.64	22.58
MgVo-1 G7(E1/2)-11-11	Bluefish Cave 1	B	m3	r	24.66	22.59
MgVo-1 I7-1-5	Bluefish Cave 1	B	m3	r	26.15	22.17
MgVo-1 I8(S)-12-7	Bluefish Cave 1	B	m3	l	25.47	22.74
MgVo-1 I7-1-56	Bluefish Cave 1	B	m3	l	24.92	21.69
MgVo-1 J8-1-138	Bluefish Cave 1	B	m3	r	23.7	22.96
MgVo-2 E6-4-55	Bluefish Cave 2	B	m3	r	27.29	23.21
MgVo-1 G7(E1/2)-11-12	Bluefish Cave 1	B*	m3	l	25.04	23.29	aDNA obtained from associated P3l: MgVo-1 G7(E1/2)-11-13
MgVo-1 Misc-52	Bluefish Cave 1	B	m3	r	25.36	23.15
MgVo-3 85-Misc-6	Bluefish Cave 3	B	m3	r	26.58	22.67
MgVo-1 K6-1-4	Bluefish Cave 1	B	m3	l	27.22	23.79
MgVo-2 C6(W)-12.1	Bluefish Cave 2	B	m3	l	27.28	22.87
MgVo-3 5-3-9	Bluefish Cave 3	B	m3	l	26.44	23.23
MgVo-1 H7(E)-20-5	Bluefish Cave 1	B	m3	l	24.57	22.19
MgVo-1 L7-2-1	Bluefish Cave 1	B	m3	l	25.71	21.14
MgVo-3 85-Misc-132	Bluefish Cave 3	B	m3	r	26.22	22.19
MgVo-1 EE0946-1 T3-21-78	Bluefish Cave 1	B*	m3	r	26.83	22.85	aDNA obtained from associated m2r: MgVo-1 EE0946-1 T3-21-86
MgVo-1 K7-5-20	Bluefish Cave 1	B	m3	l	25.06	21.37
1 provenance information of LACM specimens indicated in parentheses

## Sheet: Table E_p2
Table E. Measurements of lower p2 specimens from the late Pleistocene of the Western Interior of North America.
Loc. ab. = Abbreviation of locality names shown in Figs A – J in S2 File; teeth that yielded aDNA are identified by “a” and those
associated with specimens from which aDNA was obtained are indicated with “*”. l = left; r = right. Ap. Length = anteroposterior length, Tr. Width = transverse width.
Specimen	Locality	Loc. ab.	Tooth	Side	Ap. Length	Tr. Width	Notes
DP 3913	Cedral	C	p2	r	26.15	14.93
DP 2597	Cedral	C	p2	l	31.56	15.12
DP 3893	Cedral	C	p2	l	22.75	11.9
DP 4567	Cedral	C	p2	r	21.75	11.15
DP 4558	Cedral	C	p2	l	22.06	11.34
DP 4578	Cedral	C	p2	l	32.69	17.07
DP 4606	Cedral	C	p2	r	31.21	19.37
DP 4585	Cedral	C	p2	l	35.55	17.37
DP 3911	Cedral	C	p2	r	23.37	13.63
DP 2598	Cedral	C	p2	l	32.93	16.64
DP 2546	Cedral	C	p2	l	24.15	12.33
DP 2587	Cedral	C	p2	l	33.2	18.9
DP 2721	Cedral	C	p2	r	25.23	13.12
DP 2727	Cedral	C	p2	r	32.77	16.49
DP 2738	Cedral	C	p2	l	36.59	18.06
DP 2681	Cedral	C	p2	l	25.98	13.03
DP 2570	Cedral	C	p2	r	28.88	14.07
DP 2314	Cedral	C	p2	r	32.49	18.04
DP 4557	Cedral	C	p2	l	28.55	14.66
DP 4584	Cedral	C	p2	r	34.23	16.22
DP 2671	Cedral	C	p2	r	32.17	16.42
DP 4600	Cedral	C	p2	r	24.43	13.03
DP 2569	Cedral	C	p2	r	35.06	15.57
DP 2666	Cedral	C	p2	r	36.91	16.9
DP 4577	Cedral	C	p2	average l and r	24.96	12.72
DP 2566	Cedral	C	p2	l	35.59	17.69
DP 2618	Cedral	C	p2	r	31.58	16.54
DP 4566	Cedral	C	p2	l	33.18	17.26
DP 2633	Cedral	C	p2	r	30.47	16.82
DP 3874	Cedral	C	p2	l	28.86	16.51
DP 2549	Cedral	C	p2	l	30.48	16.72
DP 3878	Cedral	C	p2	r	29.25	16.21
DP 3883	Cedral	C	p2	l	27.46	14.42
DP 4573	Cedral	C	p2	l	31.13	16.87
DP 4611	Cedral	C	p2	l	29.31	15.29
DP 4556	Cedral	C	p2	r	25.15	11.34
DP 388(1?)	Cedral	C	p2	r	23.46	13.82
LACM 192/120841 and 192/120843 (B2 - 60ft)1	San Josecito Cave,	J	p2	average l and r	28.41	14.57
LACM 192/18197 (B2 - 60ft)	San Josecito Cave	J	p2	r	28.25	14.48
LACM 192/18197 (L-1)	San Josecito Cave	J	p2	r	27.67	13.89
LACM 192/18198 (B2 - 58ft)	San Josecito Cave	J	p2	l	28.24	13.71
LACM 192/18198 (B2 - 58ft)	San Josecito Cave	J	p2	l	27.4	13.85
LACM 192/18198 (L-1)	San Josecito Cave	J	p2	l	30.52	13.2
LACM 192/120844 (B2 - 57ft)	San Josecito Cave	J	p2	l	27.54	14.54
TMM 41228-uncatalogued	Dark Canyon Cave	K	p2	r	27.15	14.08
TMM 8106	Quitaque Creek	Q	p2	r	24.63	12.38
TMM 41228-345	Dark Canyon Cave	K	p2	r	30.62	11.55
TMM 937-123	Blackwater Draw	L	p2	r	27.18	13.83
TMM 937-952	Blackwater Draw	L	p2	l	33.45	17.59
TMM 937-192	Blackwater Draw	L	p2	r	34.68	16.65
TMM 41228-229	Dark Canyon Cave	K	p2	l	30.72	13.38
TMM 41228-244	Dark Canyon Cave	K	p2	r	25.6	10.89
UTEP 22-956	Animal Fair, Dry Cave	D	p2	average l and r	26.12	13.2
UTEP 22-1528	Charlies Parlor, Dry Cave	D	p2	l	28.55	15.99
UTEP 22-669	Animal Fair, Dry Cave	D	p2	r	28.15	12.8
UTEP 34-5	Salt Creek	S	p2	l	33.47	15.5
UTEP 22-960	Charlies Parlor, Dry Cave	D	p2	r	29.5	14.28
UTEP 25-537	Camel Room, Dry Cave	D	p2	r	28.45	12.73
KU 33866	Natural Trap Cave	N	p2	l	25.84	12.69
KU 38859	Natural Trap Cave	N	p2	r	27.27	13.79
KU 39067	Natural Trap Cave	N	p2	r	28.27	13.25
KU 34205	Natural Trap Cave	N	p2	l	27.17	13.08
KU 36586	Natural Trap Cave	N	p2	l	28.56	15.83
KU 40730	Natural Trap Cave	N	p2	l	26.39	14.16
KU 39592	Natural Trap Cave	N	p2	r	25.96	12.85
KU 40852	Natural Trap Cave	N	p2	r	29.02	14.7
KU 39344	Natural Trap Cave	N	p2	r	26.31	12.92
KU 40554	Natural Trap Cave	N	p2	r	29.69	14.09
KU 32878/32838	Natural Trap Cave	N	p2	l	29.66	14.24
KU 48439	Natural Trap Cave	N	p2	l	27.9	13.22
KU 31489	Natural Trap Cave	N	p2	l	26.26	13.46
KU 31488	Natural Trap Cave	N	p2	r	26.2	13.14
KU 39835	Natural Trap Cave	N	p2	l	27.44	12.13
KU 36626	Natural Trap Cave	N	p2	r	28.61	13.68
KU 27878	Natural Trap Cave	N	p2	l	27.88	13.61
KU 41528	Natural Trap Cave	N	p2	l	29.44	14.82
KU 35051	Natural Trap Cave	N	p2	l	27.86	14.56
KU 39942	Natural Trap Cave	N	p2	l	26.67	13.01
KU 38600	Natural Trap Cave	N	p2	l	29.11	13.02
KU 38745	Natural Trap Cave	N	p2	l	30.73	13.89
KU 42969	Natural Trap Cave	N	p2	l	28.42	13.6
KU 31547	Natural Trap Cave	N	p2	r	30.94	14.35
KU 36891	Natural Trap Cave	N	p2	r	25.84	13.72
DhPg-8 861.1 (Horse 3)	Wally's Beach	W	p2	average l and r	32.02	15.85
P02.8.67	TBG Pit 4	E	p2	r	33.9	15.09
P99.3.162	Pit 48	E	p2	l	32.75	15.16
DhPg-8 3437.2 (Horse 2)	Wally's Beach	Wa	p2	average l and r	28.75	15.96
P96.2.45	Pit 48	E	p2	l	33.2	14.9
P89.13.399	Pit 48	E	p2	r	34.07	16.1
P02.8.48	TBG Pit 4	E	p2	r	29.12	13.57
P94.1.559	Pit 48	E	p2	l	31.11	15.37
P98.5.480	Pit 48	E	p2	average l and r	27.26	11.77
MgVo-3 M-9-132	Bluefish Cave 3	B	p2	l	32.16	15.28
MgVo-1 SE-24	Bluefish Cave 1	B	p2	l	28.28	14.66
MgVo-2 J7-6.23	Bluefish Cave 2	B	p2	r	31.19	13.62
MgVo-1 K7-5-23	Bluefish Cave 1	B	p2	l	29.62	15.04
MgVo-3 85-Misc-138 and MgVo-3 85-Misc-143	Bluefish Cave 3	B	p2	average l and r	32.8	15.68
MgVo-1 K8-1-2	Bluefish Cave 1	B	p2	r	33.33	16.03
MgVo-3 85-Misc-141	Bluefish Cave 3	B	p2	l	32.89	15.19
MgVo-1 J7-1-44	Bluefish Cave 1	B	p2	r	33.22	14.8
MgVo-1 J7-1-9	Bluefish Cave 1	B	p2	l	32.7	14.31
MgVo-2 Misc-1	Bluefish Cave 2	B	p2	l	30.67	14.71
MgVo-1 EE0946-1 T3-21-82	Bluefish Cave 1	B*	p2	r	31.26	14.3	aDNA obtained from associated m2r: MgVo-1 EE0946-1 T3-21-86
MgVo-3 85-89 and MgVo-3 85-95	Bluefish Cave 3	B	p2	average l and r	33.81	15.85
MgVo-1 D6(NE)-8-15	Bluefish Cave 1	B	p2	l	30.75	14.44
MgVo-2 H6-3-8 and MgVo-2 H6-3-7?	Bluefish Cave 2	B	p2	average l and r	30.79	13.97
MgVo-2 C3(E)-2-37 and MgVo-2 C3(E)-3-18	Bluefish Cave 2	B	p2	average l and r	29.06	14.78
MgVo-2 B3-3-23 and MgVo-2 C3(E)-3-2	Bluefish Cave 2	B*	p2	average l and r	31.13	14.61	aDNA obtained from associated m2r: MgVo-2 B3-3-16
MgVo-3 85-90	Bluefish Cave 3	B	p2	r	32.3	14.6
MgVo-1 I7-3-12	Bluefish Cave 1	B	p2	l	31.11	14.06
MgVo-1 I7-3-27	Bluefish Cave 1	B	p2	r	31.01	14.3
MgVo-3 85-76	Bluefish Cave 3	B	p2	average l and r	30.02	14.47
MgVo-2 J7-7.20	Bluefish Cave 2	B*	p2	l	31.31	13.43	aDNA obtained from associated p4l: MgVo-2 J7-8.19
1 provenance information of LACM specimens indicated in parentheses

## Sheet: Table F_p3p4
Table F. Measurements of lower p3/p4 specimens from the late Pleistocene of the Western Interior of North America.
Loc. ab. = Abbreviation of locality names shown in Figs A – J in S2 File; teeth that yielded aDNA are identified by “a” and those
associated with specimens from which aDNA was obtained are indicated with “*”. l = left; r = right. Ap. Length = anteroposterior length, Tr. Width = transverse width.
Specimen	Locality	Loc. ab.	Tooth	Side	Ap. Length	Tr. Width	Notes
DP 2697	Cedral	C	p4?	r	27.58	15.55
DP 2698	Cedral	C	p4	l	27.2	14.69
DP 3430	Cedral	C	p4/p3	l	30.53	16.83
DP 2554	Cedral	C	p3	r	28.58	19.4
DP 4601	Cedral	C	p4	r	31.28	19.39
DP 2592	Cedral	C	p3	r	29.97	15.55
DP uncat. 3	Cedral	C	p3	l	29.15	16.55
DP 2684	Cedral	C	p3/p4	r	29.32	18.55
DP 2567	Cedral	C	p3	l	28.22	17
DP 2645	Cedral	C	p3	r	31.17	19.53
DP 2641	Cedral	C	p3	l	31.33	19.56
DP 2315	Cedral	C	p4	r	28.92	18.44
DP 2689	Cedral	C	p4	l	30.78	20.49
DP 2556	Cedral	C	p3	r	29.55	17.6
DP 3920	Cedral	C	p3	l	28.57	18.16
DP 2625	Cedral	C	p3/p4	l	30.26	17.09
DP 4582	Cedral	C	p3/p4	r	30.43	16.91
DP 2663	Cedral	C	p3	l	31.32	20.37
DP 2586	Cedral	C	p4	r	27.01	17.78
DP 2669	Cedral	C	p3/p4	r	30.59	17.29
DP 2322	Cedral	C	p3	l	31.73	17.53
DP 4583	Cedral	C	p4	l	29.37	16.85
DP 2687	Cedral	C	p3	r	30.91	17.61
DP 4609	Cedral	C	p3/p4	l	30.29	18.2
DP 2658	Cedral	C	p4	l	30.56	20.23
DP 2633	Cedral	C	p3	r	30.25	17.24
DP 4568	Cedral	C	p4	r	27.5	17.56
DP 2614	Cedral	C	p4	l	29.28	18.28
DP 2688	Cedral	C	p4	l	30.55	19.8
DP S/N	Cedral	C	p4	l	27.55	16.45
DP 3887	Cedral	C	p4	l	24.76	14.7
DP 2591	Cedral	C	p3	l	29.56	17.36
DP 2718	Cedral	C	p4	r	24.22	15
DP 2649	Cedral	C	p3	r	25.7	16.57
DP 2312	Cedral	C	p3	l	23.5	15.17
DP 3900	Cedral	C	p3	r	22.27	12.99
DP 3891	Cedral	C	p3/p4	l	25.13	16.02
DP 2720	Cedral	C	p4	r	22.14	14.45
DP 2707	Cedral	C	p3	l	22.8	13.35
DP 4559	Cedral	C	p4?	l	21.53	13.84
DP 2635	Cedral	C	p3/p4	l	22.11	13.04
DP 2708	Cedral	C	p3	r	22.9	13.88
DP 4575	Cedral	C	p3	r	22.76	12.78
DP 3920	Cedral	C	p4	l	28.35	17
DP 3874	Cedral	C	p3	l	30.18	19.34
DP 2706	Cedral	C	p3	l	20.92	10.68
DP 3927	Cedral	C	p3	l	21.87	15.24
DP 3892	Cedral	C	p3	r	19.78	11.09
DP 2709	Cedral	C	p3	r	22.87	12.79
DP 4562	Cedral	C	p3	r	22.47	13.18
DP 2553	Cedral	C	p4	r	24.99	14.67
DP 4577	Cedral	C	p3	average l and r	24.05	13.42
DP 2716	Cedral	C	p4	l	22.94	13.46
DP 3874	Cedral	C	p4	l	30.39	19.26
DP 2670	Cedral	C	p4	r	28.93	16.95
DP 3878	Cedral	C	p3/p4 and p4	average l and r	27.66	17.19
DP 3933	Cedral	C	p4?	l	26.87	15.4
LACM 192/18199 (B2 - 65ft)1	San Josecito Cave	J	p4	l	23.38	17.01
LACM 192/18393 (B2 - 60ft)	San Josecito Cave	J	p4	l	25.3	16.14
LACM 192/159154 (B2 - 60ft)	San Josecito Cave	J	p4	r	24.06	16.69
LACM 192/8535 and 192/8543 (B2 - 60ft)	San Josecito Cave	J	p3	average l and r	24.33	15.55
LACM 192/159157 (B2 - 60ft)	San Josecito Cave	J	p3	l	23.81	15.37
LACM 192/159155 (B2 - 65ft)	San Josecito Cave	J	p4	r	24.2	16.81
LACM 192/159158 (L-1)	San Josecito Cave	J	p3	l	25.62	16.09
LACM 192/18199 (B2 - 60ft)	San Josecito Cave	J	p4	l	22.68	14.7
LACM 192/18199 (L-1)	San Josecito Cave	J	p4	r	23.65	15.26
LACM 192/156490 (B2 - 60ft)	San Josecito Cave	J	p3	l	24.05	14.42
LACM 192/156493 (L-1)	San Josecito Cave	J	p3	r	23.84	14.1
LACM 192/156491 (L-1)	San Josecito Cave	J	p4	r	22.57	14.16
LACM 192/156494 (L-1)	San Josecito Cave	J	p4	l	23.67	14.21
LACM 192/156489 (B2 - 60ft)	San Josecito Cave	J	p4	l	22.79	14.05
LACM 192/156495 (B2 - 60ft)	San Josecito Cave	J	p4	r	23.17	14.14
LACM 192/18199 (B2 - 60ft)	San Josecito Cave	J	p4	l	23.35	15.18
LACM 192/159153 (B2 - 58ft)	San Josecito Cave	J	p4	l	25.06	15.05
LACM 192/18199 (B2 - 58ft)	San Josecito Cave	J	p3/p4	r	25.58	14.53
LACM 192/18199 (B2 - 60ft)	San Josecito Cave	J	p4	r	24.47	15.5
LACM 192/156492 (L-1)	San Josecito Cave	J	p4	l	22.27	13.78
TMM 937-949	Blackwater Draw	L	p3	l	28.69	15.82
TMM 937-122	Blackwater Draw	L	p4	l	25.94	14.22
TMM 937-972	Blackwater Draw	L	p3/p4	r	26.31	16.48
TMM 998-9	Scharbauer Ranch	R	p3	r	23.09	15.84
TMM 937-965	Blackwater Draw	L	p3/p4	l	28.48	15.63
TMM 937-945	Blackwater Draw	L	p3	l	29.37	17.63
TMM 41228-3821.2	Dark Canyon Cave	K	p3	r	26.63	15.57
TMM 41228-1031	Dark Canyon Cave	K	p4	r	23.32	15.35
TMM 937-48	Blackwater Draw	L	p3/p4	r	25.61	15.29
TMM 937-973	Blackwater Draw	L	p4	l	25.18	15.25
TMM 937-940	Blackwater Draw	L	p4	l	29.18	17.72
TMM 937-725	Blackwater Draw	L	p4	r	27.95	16.52
TMM 41228-386	Dark Canyon Cave	K	p3	r	26.74	14.66
TMM 937-250	Blackwater Draw	L	p3	l	28.66	15.93
TMM 937-933	Blackwater Draw	L	p3/p4	l	27.94	15.53
TMM 937-244	Blackwater Draw	L	p4	l	28.82	16.54
TMM 41228-389	Dark Canyon Cave	K	p4	r	24.85	14.83
TMM 937-169	Blackwater Draw	L	p4	r	28.38	17.79
TMM 998-1 and 998-2	Scharbauer Ranch	R	p4	average l and r	28.38	14.93
TMM 41228-381	Dark Canyon Cave	K	p3	r	24.22	14.22
UTEP 189-5	Villa Ahumada	V	p3/p4	r	20.52	12.86
UTEP 189-4	Villa Ahumada	V	p3/p4	r	19.33	12.2
UTEP 22-1528	Charlies Parlor, Dry Cave	D	p3	average l and r	28.56	16.01
UTEP 203-1	Highway 45, Chihuahua	G	p3	l	20.45	11.79
UTEP 75-31/75-29	Dark Canyon Cave	K	p3	r	25.08	15.29
UTEP 23-65	Stalag 17, Dry Cave	Da	p3	r	25.17	15.49
UTEP 22-61	Animal Fair, Dry Cave	D	p3	l	30.67	16.43
UTEP 22-669	Animal Fair, Dry Cave	D	p4	r	23.75	14.26
UTEP 22-1615	Charlies Parlor, Dry Cave	D	p4/p3	r	28.06	14.74
UTEP 22-956	Animal Fair, Dry Cave	D	p3	average l and r	24.18	13.54
UTEP 22-1538	Charlies Parlor, Dry Cave	D	p4	r	28.45	15.79
TMM 937-955	Blackwater Draw	L	p4	l	28.3	16.61
TMM 937-954	Blackwater Draw	L	p4	r	27.18	16.97
TMM 937-251	Blackwater Draw	L	p4	l	27.8	15.96
KU 34344	Natural Trap Cave	N	p3/p4	l	24.89	14.74
KU 40838	Natural Trap Cave	N	p4	l	22.71	15.04
KU 50629	Natural Trap Cave	N	p4	r	24.93	14.36
KU 33867	Natural Trap Cave	Na	p3/p4	l	23.54	14.35
KU 31434	Natural Trap Cave	N	p3/p4	l	23.58	14.43
KU 36543	Natural Trap Cave	Na	p3	r	23.66	14.28
KU 39067	Natural Trap Cave	N	p3	average l and r	24.64	13.91
KU 40733	Natural Trap Cave	N	p4	l	22.02	13.9
KU 39904	Natural Trap Cave	N	p3/p4	r	24.38	14.99
KU 38572	Natural Trap Cave	N	p3	r	23.43	13.97
KU 36159	Natural Trap Cave	N	p3	r	23.35	13.84
KU 44424	Natural Trap Cave	N	p3	l	24.01	14.91
KU 40866	Natural Trap Cave	N	p3	r	26.4	16.05
KU 32767	Natural Trap Cave	N	p3	l	24.24	13.79
KU 27907	Natural Trap Cave	N	p3	r	24.02	14.87
KU 39098	Natural Trap Cave	N	p4	r	23.65	14.02
KU 40638	Natural Trap Cave	N	p3/p4	r	25.61	15.66
KU 27879	Natural Trap Cave	N	p4	r	23.01	13.85
KU 33881	Natural Trap Cave	N	p3	l	25.15	15.3
KU 36626	Natural Trap Cave	N	p3	r	24.98	15.71
KU 40835	Natural Trap Cave	N	p3/p4	r	23.89	13.79
KU 36625	Natural Trap Cave	N	p4	l	23.15	13
KU 41983	Natural Trap Cave	N	p3	l	24.81	15.41
KU 36433	Natural Trap Cave	N	p3/p4	l	25.35	15.04
KU 27390	Natural Trap Cave	N	p4	l	25.45	15.57
KU 44394	Natural Trap Cave	N	p4	r	23.13	14.25
KU 41044	Natural Trap Cave	N	p4	r	24.63	14.96
KU 44395	Natural Trap Cave	N	p4	l	23.34	13.85
KU 33945	Natural Trap Cave	N	p4	l	24.45	15.39
KU 36158	Natural Trap Cave	N	p4	r	23.65	13.96
KU 36619	Natural Trap Cave	N	p3	r	23.87	14.82
KU 39944	Natural Trap Cave	N	p3	l	23.57	14.02
KU 40855	Natural Trap Cave	N	p4	r	25.66	16.51
KU 36624	Natural Trap Cave	N	p3/p4	r	24.54	15.61
KU 33729	Natural Trap Cave	N	p4	l	24.59	15.82
KU 41528	Natural Trap Cave	N	p3	l	28.07	16.64
KU 41710	Natural Trap Cave	N	p3/p4	l	24.99	14.76
KU 36620	Natural Trap Cave	N	p4	l	23.05	13.05
KU 32587	Natural Trap Cave	N	p4	l	25.15	15.49
KU 27253	Natural Trap Cave	N	p3	l	26.26	15.11
KU 39809	Natural Trap Cave	N	p4	l	24.4	16.21
KU 38689	Natural Trap Cave	N	p4	l	23.05	14.14
KU 35114	Natural Trap Cave	N	p3/p4	l	24.21	14.59
KU 35082	Natural Trap Cave	N	p4	l	25.23	15.69
KU 41492	Natural Trap Cave	N	p3/p4	l	27.34	15.87
KU 27216	Natural Trap Cave	N	p4	r	24.72	15.21
DhPg-8 69.1	Wally's Beach	W	p3	l	26.24	15.08
P94.1.386	Pit 48	E	p4	r	28.1	16.47
P99.3.162	Pit 48	E	p3	l	27.08	16.5
P89.13.7	Pit 48	E	p3	r	27.27	15.91
P91.11.2	Pit 46	E	p4	r	29.11	14.46
P94.1.716	Pit 48	E	p3/p4	l	27.81	16.78
P94.1.585	Pit 48	E	p3	r	29.8	14.97
P02.2.4	Apex Evergreen	E	p3/p4	l	27.41	16.48
DhPg-8 3437.2 (Horse 2)	Wally's Beach	Wa	p3	average l and r	26.21	15.59
P94.1.670	Pit 48	E	p3/p4	l	27.09	15.94
P98.5.484	Pit 48	E	p3/4	l	28.34	14.36
P94.1.499	Pit 48	Ea	p3	l	24.36	13.83
P94.1.486	Pit 48	E	p3	l	31.6	15.68
P89.13.50	Pit 48	E	p3/4	r	30.16	16.06
P94.1.632	Pit 48	E	p4	l	31.44	15.43
P02.8.48	TBG Pit 4	E	p4	r	27.4	15.26
P98.5.480	Pit 48	E	p3	l	24.26	14.44
DhPg-8 861.1 (Horse 3)	Wally's Beach	W	p4	average l and r	26.53	15.79
P94.1.341	Pit 48	E	p4	l	29.66	15.9
P94.5.5	Pit 45	E	p4	r	29.02	16.51
MgVo-3 S-3-98	Bluefish Cave 3	B	p3	l	26.29	15.95
MgVo-3 85-90	Bluefish Cave 3	Ba	p3	r	28.79	15.5
MgVo-2 I6-E-5	Bluefish Cave 2	Ba	p4	r	26.59	16.43
MgVo-3 S-3-94	Bluefish Cave 3	B	p4	r	26.78	17.87
MgVo-1 K8-2-2	Bluefish Cave 1	B	p3	l	27.05	17.28
MgVo-2 J7-8.19	Bluefish Cave 2	Ba	p4	l	24.64	15.18
MgVo-1 L8(N)-4-7	Bluefish Cave 1	Ba	p3	r	28	16.17
MgVo-1 L8(N)-7-28	Bluefish Cave 1	B	p3	l	27.87	15.8
MgVo-1 J7-C-16	Bluefish Cave 1	B	p3	l	27.74	16.07
MgVo-1 L8(N)-8-1	Bluefish Cave 1	B	p4	r	26.65	16.05
MgVo-1 L8(N)-7-2	Bluefish Cave 1	B	p3	l	27.01	16.21
MgVo-1 J8-1-147	Bluefish Cave 1	Ba	p3	l	27.78	16.11
MgVo-3 85-64	Bluefish Cave 3	B	p3	r	28.2	15.49
MgVo-1 L8(N)-7-27	Bluefish Cave 1	B	p4	l	26.4	15.88
MgVo-1 K8-2-2	Bluefish Cave 1	B	p4	r	27.66	16.68
MgVo-1 K6-1-14	Bluefish Cave 1	B	p4	r	27.51	16.93
MgVo-3 85-Misc-133	Bluefish Cave 3	B	p3	r	28.29	17.12
MgVo-3 85-32	Bluefish Cave 3	B	p4	l	25.95	16.59
MgVo-1 L8(N)-7-15	Bluefish Cave 1	B	p4	l	26.86	17.44
MgVo-1 EE0946-1 T3-21-85	Bluefish Cave 1	B*	p3	r	27.51	14.82	aDNA obtained from associated m2r: MgVo-1 EE0946-1 T3-21-86
MgVo-2 H6-3-8 and MgVo-2 H6-3-7?	Bluefish Cave 2	B	p3	average l and r	27.66	15.12
MgVo-1 D6(NE)-8-14	Bluefish Cave 1	B	p3	l	27.35	15.16
MgVo-3 85-Misc-32	Bluefish Cave 3	B	p3	r	29.38	15.92
MgVo-2 C3(E)-2-37 and MgVo-2 C3(E)-3-18	Bluefish Cave 2	B	p3	average l and r	26.64	15.21
MgVo-3 85-90	Bluefish Cave 3	B	p4	r	27.58	16.17
MgVo-1 I7-3-10	Bluefish Cave 1	B	p3	l	27.21	15.91
MgVo-3 85-89 and MgVo-3 85-95	Bluefish Cave 3	B	p4	average l and r	27.84	16.55
MgVo-2 B3-3-23 and MgVo-2 C3(E)-3-2	Bluefish Cave 2	B*	p4	average l and r	26.02	16.48	aDNA obtained from associated m2r: MgVo-2 B3-3-16
MgVo-1 I7-3-25	Bluefish Cave 1	B	p4	r	26.47	16.2
MgVo-3 85-76	Bluefish Cave 3	B	p4	average l and r	27.43	16.47
1 provenance information of LACM specimens indicated in parentheses

## Sheet: Table G_m1m2
Table G. Measurements of lower m1/m2 specimens from the late Pleistocene of the Western Interior of North America.
Loc. ab. = Abbreviation of locality names shown in Figs A – J in S2 File; teeth that yielded aDNA are identified by “a” and those
associated with specimens from which aDNA was obtained are indicated with “*”. l = left; r = right. Ap. Length = anteroposterior length, Tr. Width = transverse width.
Specimen	Locality	Loc. ab.	Tooth	Side	Ap. Length	Tr. Width	Notes
DP 4561	Cedral	C	m2	r	25.87	18.6
DP 255?	Cedral	C	m1/m2	l	26.31	18.09
DP 4581	Cedral	C	m2	l	27.23	16.42
DP 2590	Cedral	C	m2	l	27.65	17.81
DP 2567	Cedral	C	m1	l	26.75	16.74
DP 2692	Cedral	C	m2	r	25.7	16.19
DP 2562	Cedral	C	m2	l	26.21	15.17
DP 3874	Cedral	C	m2	l	25.14	15.6
DP uncat. 4	Cedral	C	m2	r	25.82	17.94
DP 4579	Cedral	C	m2	r	24.75	16.72
DP 4580	Cedral	C	m2	r	25.37	15.7
DP 3880	Cedral	C	m1	r	26.04	17.08
DP 2605	Cedral	C	m2	average l and r	25.06	14.61
DP 2644	Cedral	C	m2	r	27.72	15.32
DP 4561	Cedral	C	m1	r	28.01	19.25
DP 4561	Cedral	C	m2	l	29.16	17.88
DP 4612	Cedral	C	m1/m2	l	26.86	18.12
DP 4560	Cedral	C	m1/m2	l	24.72	15.78
DP 4570	Cedral	C	m2	r	29.25	15.61
DP 2313	Cedral	C	m1	l	26.23	15.61
DP 3916	Cedral	C	m1	l	27.15	19.22
DP 2611	Cedral	C	m2	r	27.82	15.55
DP 2729	Cedral	C	m2	r	28.87	19.65
DP 2693	Cedral	C	m1	r	25.27	16.32
DP 3928	Cedral	C	m2	l	28.89	18.7
DP 2592	Cedral	C	m1	r	24.17	17.76
DP 2656	Cedral	C	m2	r	25.21	15.87
DP 2567	Cedral	C	m1/m2	l	23.98	17.41
DP 2730	Cedral	C	m2	l	26.55	16.06
DP 2317	Cedral	C	m2	r	25.41	17.62
DP 3894	Cedral	C	m2	r	26.19	17.62
DP 2567	Cedral	C	m2	l	24.61	14.9
DP 2566?	Cedral	C	m2	l	25.79	15.64
DP 2739	Cedral	C	m1/m2	l	26.88	17.98
DP 3932	Cedral	C	m1	l	24.84	16.59
DP 2642	Cedral	C	m2	l	25.87	15.75
DP 4604	Cedral	C	m1	r	27.1	16.41
DP 2596	Cedral	C	m2	r	25.23	16.56
DP 2734	Cedral	C	m2	r	26.12	15.43
DP 2596	Cedral	C	m1	r	24.91	15.45
DP 3875	Cedral	C	m1?	l	26.06	18.87
DP 2578	Cedral	C	m2	l	25.45	15.76
DP 2661	Cedral	C	m2	l	27.69	15.94
DP 2590	Cedral	C	m1/m2	r	26.82	16.03
DP 4605	Cedral	C	m2	l	25.21	15.32
DP 2614	Cedral	C	m2	l	25.44	16.38
DP 2616	Cedral	C	m2	r	26.25	16.2
DP 2614 and 2552	Cedral	C	m2	average l and r	25.67	15.8
DP 4565	Cedral	C	m2	r	27.94	18.21
DP 2735	Cedral	C	m2	r	27	15.88
DP 2633	Cedral	C	m2	r	25.68	15.74
DP 2322	Cedral	C	m1	l	26.49	16.47
DP 2548	Cedral	C	m1/m2	l	19.92	12.73
DP 3912	Cedral	C	m2	r	20.76	12.32
DP 4586	Cedral	C	m2	l	24.92	17.21
DP 2626	Cedral	C	m1	r	20.26	14.3
DP 2629	Cedral	C	m2	r	20.77	12.78
DP 2627	Cedral	C	m2	l	23.04	15.99
DP 2726	Cedral	C	m2	r	23.91	14.87
DP 265?	Cedral	C	m1	r	23.71	16.09
DP 3906	Cedral	C	m1	r	21.65	13.4
DP 3925	Cedral	C	m2	l	20.78	11.79
DP 2665	Cedral	C	m2	l	19.35	13.3
DP 2559	Cedral	C	m2	r	23.79	13.41
DP 2723	Cedral	C	m2	l	23.57	13.03
DP 3887	Cedral	C	m1	l	22.55	13.67
DP 4608	Cedral	C	m1	r	21.99	13.67
DP 5887	Cedral	C	m2	l	22.63	13.33
DP 2561	Cedral	C	m1	l	21.38	11.57
DP 2547	Cedral	C	m2	l	21.29	12.1
DP 4563	Cedral	C	m2	r	20.73	11.93
DP 3908	Cedral	C	m1	l	18.5	12.34
DP 4614	Cedral	C	m2	r	18.95	11.28
DP 2545	Cedral	C	m2	r	17.44	10.98
DP 2632	Cedral	C	m2	r	17.64	10.46
DP 2704	Cedral	C	m2	l	18.18	11.3
DP 3898	Cedral	C	m1	l	18.09	11.78
DP 2710	Cedral	C	m1	r	19.9	12.38
DP 2711	Cedral	C	m2	r	20.34	11.86
DP 3888	Cedral	C	m1	l	19.03	11.9
DP 2712	Cedral	C	m2/m1	r	17.99	11.27
DP 2673	Cedral	C	m2	l	19.8	11.77
DP 4602	Cedral	C	m2	r	21.03	12.79
DP 4577	Cedral	C	m1	average l and r	20.64	12.55
DP 2310	Cedral	C	m2	r	20.29	11.49
DP 3931	Cedral	C	m2	r	26.18	17.98
DP 2731	Cedral	C	m2	l	28.64	14.6
DP 2739	Cedral	C	m1/m2	l	26.73	18.03
DP 2732	Cedral	C	m1	l	27.02	17.93
DP 3220	Cedral	C	m1	l	28.62	17.63
DP 3912	Cedral	C	m2	r	20.36	12.13
DP 3913	Cedral	C	m2	r	21.16	12.51
DP 3878	Cedral	C	m2	average l and r	25.73	15.26
DP 3934	Cedral	C	m1/m2	l	26.34	16.75
DP 2605	Cedral	C	m1/p4	l	20.36	16.25
DP 2628	Cedral	C	m1/p4	r	21.94	14.53
DP 3903	Cedral	C	m1/p4	r	17.61	12.15
LACM 192/18199 (B2 - 58ft)1	San Josecito Cave	J	m1	r	21.51	13.8
LACM 192/18199 (B2 - 60ft)	San Josecito Cave	J	m1/m2	r	21.51	14.71
LACM 192/18393 (B2 - 60ft)	San Josecito Cave	J	m1/m2	l	23.96	13.91
LACM 192/18199 (B2 - 65ft)	San Josecito Cave	J	m2	l	22.28	14.87
LACM 192/18393 (B2 - 60ft)	San Josecito Cave	J	m1	l	22.19	14
LACM 192/18199 (L-1)	San Josecito Cave	J	m1	r	23.62	14.84
LACM 192/18199 (L-1)	San Josecito Cave	J	m2	r	24.48	13.96
LACM 192/18199 (B2 - 6?)	San Josecito Cave	J	m2	l	20.57	13.58
LACM 192/18199 (L-1)	San Josecito Cave	J	m1/m2	l	21.5	13.26
LACM 192/18199 (B2 - 65ft)	San Josecito Cave	J	m2	r	22.4	14.93
LACM 192/18199 (B2 - 58ft)	San Josecito Cave	J	m2	l	22.04	14.54
LACM 192/18199 (B2 L55)	San Josecito Cave	J	m2	l	22.91	14.25
LACM 192/18199 (B2 - 60ft)	San Josecito Cave	J	m1	r	21.61	13.73
LACM 192/18199 (B2 - 60ft)	San Josecito Cave	J	m1/m2	l	21.55	12.98
LACM 192/18199 (L-1)	San Josecito Cave	J	m1/m2	l	23.59	15.39
LACM 192/18199 (L-1)	San Josecito Cave	J	m1/m2	l	21.24	12.94
LACM 192/18199 (L-1)	San Josecito Cave	J	m2	r	21.26	13.26
LACM 192/18199 (B2 - 60ft)	San Josecito Cave	J	m2	l	21.85	13.98
LACM 192/18199 (B2 - 60ft)	San Josecito Cave	J	m2	r	22.3	13.81
LACM 192/18199 (B2 - 60ft)	San Josecito Cave	J	m1/m2	r	22.81	14.24
LACM 192/18199 (L-1)	San Josecito Cave	J	m2	l	20.04	11.69
LACM 192/18191 (B2 - 57ft)	San Josecito Cave	J	m2	l	21.9	13.34
LACM 192/18199 (B2 - 57ft)	San Josecito Cave	J	m2	r	22.04	13.26
LACM 192/18199 (B2 - 67ft)	San Josecito Cave	J	m2	r	21.45	12.61
LACM 192/18199 (L-1)	San Josecito Cave	J	m2	r	19.74	11.74
LACM 192/18195 (L-1)	San Josecito Cave	J	m1	l	22.57	12.6
LACM 192/18195 (B2 - 67ft)	San Josecito Cave	J	m2	l	20.96	12.48
LACM 192/18199 (B2 - 67ft)	San Josecito Cave	J	m1	l	22.02	14
LACM 192/18194 (B2 - 58ft)	San Josecito Cave	J	m1	r	22.47	13.2
LACM 192/18199 (B2 - 67ft)	San Josecito Cave	J	m1	l	21.48	12.6
LACM 192/18199 (L-1)	San Josecito Cave	J	m1	l	21.96	13.91
LACM 192/18199 (B2 - 58ft)	San Josecito Cave	J	m1	l	22.69	15.09
LACM 192/18199 (B2 - 58ft)	San Josecito Cave	J	m1	l	22.75	14.18
LACM 192/18194 (B2 - 67ft)	San Josecito Cave	J	m1/m2	r	21.23	12.41
LACM 192/18194 (B2 - 58ft)	San Josecito Cave	J	m1/m2	r	21.59	13.19
LACM 192/18199 (B2 - 58ft)	San Josecito Cave	J	m1/m2	r	23	13.97
LACM 192/18190 (B2 - 58ft)	San Josecito Cave	J	m1/m2	l	22.58	12.86
TMM 937-678	Blackwater Draw	L	m1/m2	r	24.94	16.78
TMM 937-930	Blackwater Draw	L	m2	r	23.91	14.33
TMM 937-121	Blackwater Draw	L	m1	r	23.65	13.17
TMM 937-702	Blackwater Draw	L	m1/m2	r	25.61	15.82
TMM 937-859	Blackwater Draw	L	m1	l	25.66	15.22
TMM 998-10	Scharbauer Ranch	R	m2	r	21.77	13.34
TMM 937-944	Blackwater Draw	L	m2	l	24.27	14.1
TMM 41228-3849	Dark Canyon Cave	K	m1/m2	r	22.58	13.16
TMM 937-225	Blackwater Draw	L	m2	r	24.81	16.11
TMM 937-938	Blackwater Draw	L	m2	l	23.27	15.37
TMM 41228-3888	Dark Canyon Cave	K	m1	l	23.28	13.29
TMM 41228-3841	Dark Canyon Cave	K	m2	r	24.26	13.5
TMM 41228-361	Dark Canyon Cave	K	m2	l	21.62	12.33
TMM 937-964	Blackwater Draw	L	m2	l	25.66	14.79
TMM 41228-233	Dark Canyon Cave	K	m2	l	23.45	13.65
TMM 937-204	Blackwater Draw	L	m2	l	23.94	14.64
TMM 41228-159	Dark Canyon Cave	K	m1	r	22.86	14.73
TMM 937-252	Blackwater Draw	L	m1	l	27.59	14.04
TMM 937-760	Blackwater Draw	L	m2	r	27.18	15.64
TMM 41228-234	Dark Canyon Cave	K	m2	l	23.05	13.68
TMM 937-966	Blackwater Draw	L	m2	r	25.27	14.31
TMM 41228-158	Dark Canyon Cave	K	m1/m2	r	23.65	13.77
TMM 41228-394	Dark Canyon Cave	K	m2	l	22.71	13.4
TMM 41228-232	Dark Canyon Cave	K	m2	l	23.17	13.4
TMM 937-39	Blackwater Draw	L	m2	l	27.22	16.96
TMM 937-971	Blackwater Draw	L	m2	r	26.06	14.71
TMM 937-781	Blackwater Draw	L	m1	l	26.44	16.78
TMM 937-119	Blackwater Draw	L	m2	r	25.58	16.26
TMM 41228-1025	Dark Canyon Cave	K	m1	l	26.22	15.07
TMM 937-848	Blackwater Draw	L	m1	r	25.46	16.83
TMM 937-969	Blackwater Draw	L	m1	r	25.64	15.71
TMM 3234	Quitaque Creek	Q	m1/m2	r	27.62	16.9
TMM 937-953	Blackwater Draw	L	m1/m2	r	26.12	14.99
TMM 41228-1038	Dark Canyon Cave	K	m2	r	23.73	14.07
TMM 41228-289	Dark Canyon Cave	K	m1/m2?	l	23.56	13.43
TMM 937-906	Blackwater Draw	L	m2	r	21.46	12.94
UTEP 22-1528	Charlies Parlor, Dry Cave	D	m2	average l and r	26.14	15.76
UTEP 22-956	Animal Fair, Dry Cave	D	m1	average l and r	21.76	14.25
UTEP 22-1664	Hampton Court, Dry Cave	D	m1/m2	l	21.32	12.11
UTEP 158-1	El Barreal	X	m2	r	21.74	13.35
UTEP 22-1607	Animal Fair, Dry Cave	D	m1	r	25.7	15.13
UTEP 5689-1-225	U-Bar Cave	U	m1	l	24.61	18.25
UTEP 22-648	Animal Fair, Dry Cave	Da	m1/m2	l	25.71	14.72
UTEP 23-78	Stalag 17, Dry Cave	D	m2	r	23.3	13.49
UTEP 119-15	Algerita Blossom Cave	A	m2	r	25.01	14.97
UTEP 119-51	Algerita Blossom Cave	A	m2	l	22.97	13.4
UTEP 23-77	Stalag 17, Dry Cave	D	m1	l	23.56	12.43
UTEP 34-9	Salt Creek	S	m2	r	21.73	13.97
UTEP 22-61	Animal Fair, Dry Cave	D	m1	l	26.62	14.86
UTEP 25-537	Camel Room, Dry Cave	D	m2	average l and r	21.68	12.44
UTEP 22-1616	Charlies Parlor, Dry Cave	D	m1	r	25.61	15.11
UTEP 31-44	Early Man Corridor, Dry Cave	D	m1/m2	r	23.57	13.94
TMM 937-931	Blackwater Draw	L	m2	l	27.81	16.35
TMM 937-937	Blackwater Draw	L	m1	l	25.65	15.35
UTEP 34-11	Salt Creek	S	m1	r	23.98	16.46
UTEP 54-1312	TTII, Dry Cave	D	m1	l	25.67	15.41
KU 33938	Natural Trap Cave	N	m2	l	21.27	13.4
KU 50629	Natural Trap Cave	N	m1	r	21.6	14.16
KU 31445	Natural Trap Cave	N	m1/m2	l	20.94	13.61
KU 53690	Natural Trap Cave	N	m2	r	22.65	13.43
KU 35914	Natural Trap Cave	N	m2	l	21.49	11.77
KU 54625	Natural Trap Cave	N	m1	r	22.8	12.33
KU 40731	Natural Trap Cave	N	m1	l	20.29	13.55
KU 36492	Natural Trap Cave	N	m1/m2	l	21.9	14.45
KU 39067	Natural Trap Cave	N	m1	r	22.7	14.28
KU 35767	Natural Trap Cave	N	m2	r	20.5	11.86
KU 34206	Natural Trap Cave	N	m2	l	23.12	14.16
KU 36491	Natural Trap Cave	N	m2	l	22.13	12.63
KU 27908	Natural Trap Cave	N	m1	r	22.86	12.92
KU 35080	Natural Trap Cave	N	m2	r	22.26	12.71
KU 35084	Natural Trap Cave	N	m2	l	22.19	12.28
KU 33793	Natural Trap Cave	N	m1/m2	r	22.55	13.64
KU 41182	Natural Trap Cave	N	m1	l	22.21	13.86
KU 35910	Natural Trap Cave	N	m2	r	23.12	13
KU 36679	Natural Trap Cave	N	m2	l	22.96	14.43
KU 36622	Natural Trap Cave	N	m2	l	21.98	12.5
KU 39097 and 39096	Natural Trap Cave	N	m1	average l and r	22.07	13.85
KU 36831	Natural Trap Cave	N	m1/m2	r	22	13.67
KU 40629	Natural Trap Cave	N	m1/m2	l	23.09	13.2
KU 35050	Natural Trap Cave	N	m2	l	22.43	14.48
KU 40904	Natural Trap Cave	N	m1	r	24.01	14.4
KU 35083	Natural Trap Cave	N	m2	r	22.33	13.39
KU 32367	Natural Trap Cave	N	m1/m2	r	22.5	14.49
KU 36797	Natural Trap Cave	N	m2	l	26.11	16.26
KU 44395	Natural Trap Cave	N	m2	l	20.31	12.32
KU 44394	Natural Trap Cave	N	m2	r	20.71	11.92
KU 34127	Natural Trap Cave	N	m1	r	21.07	13.59
KU 39945	Natural Trap Cave	N	m2	l	21.63	13.11
KU 39122	Natural Trap Cave	N	m2	l	22.59	12.43
KU 36626	Natural Trap Cave	N	m1	r	21.98	13.22
KU 39972	Natural Trap Cave	N	m2	r	23.24	14.26
KU 31566	Natural Trap Cave	N	m1/m2	r	23.64	12.44
KU 38796	Natural Trap Cave	N	m2	r	22.64	13.64
KU 53793	Natural Trap Cave	N	m1/m2	r	22.41	12.82
KU 27217	Natural Trap Cave	N	m1	r	23.26	14.71
KU 33792	Natural Trap Cave	N	m1	r	21.75	12.91
KU 41548	Natural Trap Cave	N	m1	r	21.68	12.86
KU 41043	Natural Trap Cave	N	m2	l	21.44	13.33
KU 36802	Natural Trap Cave	N	m2	l	26.1	15.16
KU 39810	Natural Trap Cave	N	m1/m2	l	21.76	12.59
KU 34124	Natural Trap Cave	N	m2	r	21.51	12.47
KU 39946	Natural Trap Cave	N	m1	l	21.85	12.59
KU 38797	Natural Trap Cave	N	m2	r	22.16	12.92
KU 39490	Natural Trap Cave	N	m1/m2	l	22.97	12.68
KU 41528	Natural Trap Cave	N	m2	l	24.9	13.64
KU 34129	Natural Trap Cave	N	m1/m2	l	23.75	13.61
KU 38118	Natural Trap Cave	N	m2	l	22.55	12.76
KU 42989	Natural Trap Cave	N	m2	l	24.9	13.99
KU 34138	Natural Trap Cave	N	m1	r	21.45	12.62
KU 39971	Natural Trap Cave	N	m2	r	25.66	13.65
KU 40575	Natural Trap Cave	N	m1/m2	r	22.49	12.15
KU 36558	Natural Trap Cave	N	m2	l	23.21	13.55
P95.1.70	CloverBar Pit	E	m1/m2	l	24.3	13.11
P96.2.21	Pit 48	E	m2	l	27.3	14.41
DhPg-8 3437.2 (Horse 2)	Wally's Beach	W*	m1	average l and r	23.42	15.12	aDNA obtained from associated p2r and p3l: DhPg-8 3437.2
P94.1.113	Pit 48	E	m1	l	27.68	14.48
P89.13.395	Pit 48	E	m1	l	24.33	14.68
P94.1.347	Pit 48	E	m1	r	26.07	17.48
P94.1.307	Pit 48	E	m1	l	27.76	15.95
P94.1.212	Pit 48	E	m2?	r	25.6	14.62
P94.1.519	Pit 48	E	m2	l	27.29	14.67
P94.1.686	Pit 48	E	m1/m2	r	25.44	14.62
P05.10.46	Pit 48	E	m2	l	25.89	15.74
P94.1.372	Pit 48	E	m2	r	26.71	16.2
P89.13.619	Pit 48	E	m1/m2	r	27.34	15.28
P90.6.37	Apex Evergreen	E	m1	l	26.33	14.48
P94.1.344	Pit 48	E	m2	r	27.44	15.71
P02.8.48	TBG Pit 4	E	m1	r	24.63	14.89
P90.6.49	Apex Evergreen	E	m2	l	26.86	14.57
P94.4.7	Pit 46	E	m1	r	27.48	14.57
P94.1.124	Pit 48	E	m2	r	28.34	15.44
DhPg-8 861.1 (Horse 3)	Wally's Beach	W	m1	average l and r	23.53	15.08
P94.1.970	Pit 48	E	m1	r	26.55	14.68
P94.1.614	Pit 48	E	m1	l	28.98	15.95
MgVo-1 E7-15-5	Bluefish Cave 1	B	m1	l	24.04	14.88
MgVo-1 K8-1-29	Bluefish Cave 1	B	m1	l	23.23	16.45
MgVo-1 EE0946-1 T3-17-15	Bluefish Cave 1	B	m1	r	23.71	17.15
MgVo-1 J8-1-169	Bluefish Cave 1	B	m2	r	25.05	16.16
MgVo-3 85-90	Bluefish Cave 3	B*	m1	average l and r	24.53	16.31	aDNA obtained from associated p3r: MgVo-3 85-90
MgVo-1 L8(N)-5-2	Bluefish Cave 1	B	m1	r	24.28	16.3
MgVo-1 L8(N)-7-5	Bluefish Cave 1	B	m2	l	24.57	15
MgVo-1 L8(N)-7-3	Bluefish Cave 1	B	m2	r	24.95	14.73
MgVo-1 L8(N)-9-10	Bluefish Cave 1	B	m1	l	24.78	15.41
MgVo-1 J8-1-149	Bluefish Cave 1	B	m1	l	22.84	14.21
MgVo-1 M7-2-27	Bluefish Cave 1	B	m1	r	25.35	15.38
MgVo-1 K6-1-17	Bluefish Cave 1	B	m1	r	24.63	17.16
MgVo-1 L8(N)-11-10	Bluefish Cave 1	B	m2	l	25.29	14.41
MgVo-3 85-64	Bluefish Cave 3	B	m2	r	24.34	14.28
MgVo-1 M7-2-34	Bluefish Cave 1	B	m2	l	25.92	15.48
MgVo-1 J7-1-11	Bluefish Cave 1	B*	m2	l	25.11	15.8	aDNA obtained from associated p3l: MgVo-1 J8-1-147
MgVo-3 85-Misc-3 and MgVo-3 85-95	Bluefish Cave 3	B	m2	average l and r	25.58	14.98
MgVo-3 85-90	Bluefish Cave 3	B	m1	r	25.15	15.49
MgVo-1 L8(N)-7-9	Bluefish Cave 1	B	m1	r	25.68	15.48
MgVo-1 EE0946-1 T3-21-86	Bluefish Cave 1	Ba	m2	r	24.23	14.65
MgVo-2 H6-3-8 and MgVo-2 H6-3-7	Bluefish Cave 2	B	m2	average l and r	25.49	13.8
MgVo-1 H8(N)-8-4	Bluefish Cave 1	B	m2	r	27.02	14.14
MgVo-2 B3-3-16 and MgVo-2 C3(E)-3-2	Bluefish Cave 2	Ba	m2	average l and r	24.37	14.9
MgVo-3 85-70	Bluefish Cave 3	B	m2	r	25.36	15.14
MgVo-1 I7-3-22	Bluefish Cave 1	B	m1	r	23.14	14.49
MgVo-3 85-76	Bluefish Cave 3	B	m1/m2	l	25.52	14.86
MgVo-2 C3(E)-2-37 and MgVo-2 C3(E)-3-2	Bluefish Cave 2	B	m2	average l and r	25.22	14.49
MgVo-1 I7-3-19	Bluefish Cave 1	B	m2	l	24.48	14.35
1 provenance information of LACM specimens indicated in parentheses

## Sheet: Table H_m3
Table H. Measurements of lower m3 specimens from the late Pleistocene of the Western Interior of North America.
Loc. ab. = Abbreviation of locality names shown in Figs A – J in S2 File; teeth that yielded aDNA are identified by “a” and those
associated with specimens from which aDNA was obtained are indicated with “*”. l = left; r = right. Ap. Length = anteroposterior length, Tr. Width = transverse width.
Specimen	Locaity	Loc. ab.	Tooth	Side	Ap. Length	Tr. Width	Notes
DP 3878	Cedral	C	m3	average l and r	34.35	13.28
DP 3907	Cedral	C	m3	r	37.63	15.4
DP 4561	Cedral	C	m3	r	37.98	16.04
DP 2703	Cedral	C	m3	l	21.18	9.9
DP 2620	Cedral	C	m3	l	36.89	13.61
DP 2313	Cedral	C	m3	l	35.24	14.68
DP 4580	Cedral	C	m3	r	35.33	13.63
DP 3927	Cedral	C	m3	l	37.02	15.51
DP 2551	Cedral	C	m3	l	35.55	14.92
DP 3915	Cedral	C	m3	l	27.25	11.35
DP 2639	Cedral	C	m3	r	25.03	11.15
DP 2592	Cedral	C	m3	r	32.26	12.99
DP 2640	Cedral	C	m3	r	32.88	12.87
DP 3889	Cedral	C	m3	r	23.61	9.86
DP 3926	Cedral	C	m3	l	36.94	11.93
DP uncat. 1	Cedral	C	m3	l	32.24	13.37
DP 4572	Cedral	C	m3	r	25.22	10.47
DP 2725	Cedral	C	m3	r	24.99	10.51
DP 3897	Cedral	C	m3	l	22.23	9.97
DP uncat. 2	Cedral	C	m3	l	25.36	10.97
DP 3905	Cedral	C	m3	l	25.89	11.21
DP 2719	Cedral	C	m3	l	24.8	10.29
DP 4571	Cedral	C	m3	l	37.72	14.33
DP 4564	Cedral	C	m3	r	25.23	10.64
DP 2722	Cedral	C	m3	r	26.87	11.37
DP 2664	Cedral	C	m3	l	31.85	14.04
DP 2633	Cedral	C	m3	r	33.11	14.54
DP 3874	Cedral	C	m3	l	32.99	13.97
DP 4577	Cedral	C	m3	average l and r	25.55	10.84
LACM 192/18195 (B2 - 60ft)1	San Josecito Cave	J	m3	l	29.89	12.66
LACM 192/18198 (B2 - 60ft)	San Josecito Cave	J	m3	r	26.49	10.61
LACM 192/18198 (B2 - 65ft)	San Josecito Cave	J	m3	r	28.42	13.49
LACM 192/18194 (B2 - 58ft)	San Josecito Cave	J	m3	r	26.61	11.95
TMM 937-906	Blackwater Draw	L	m3	r	27.49	12.07
TMM 937-246	Blackwater Draw	L	m3	r	34.84	12.94
TMM 8106	Quitaque Creek	Q	m3	r	29.29	11.37
TMM 937-125	Blackwater Draw	L	m3	l	36.11	13.89
TMM 937-970	Blackwater Draw	L	m3	r	32.77	13.4
TMM 937-223	Blackwater Draw	L	m3	r	34.38	12.74
TMM 937-692	Blackwater Draw	L	m3	r	31.43	10.86
TMM 892-299	Lubbock Lake	O	m3	r	33.67	13.44
TMM 937-702	Blackwater Draw	L	m3	r	29.93	10.9
TMM 937-977	Blackwater Draw	L	m3	l	37.35	17.01
UTEP 22-1645	Animal Fair, Dry Cave	D	m3	l	32.5	13.67
KU 33948	Natural Trap Cave	N	m3	l	29.01	12.91
KU 34271	Natural Trap Cave	N	m3	r	28.77	12.88
KU 35052	Natural Trap Cave	N	m3	l	27.37	10.65
KU 36823	Natural Trap Cave	N	m3	l	27.29	10.37
KU 35768	Natural Trap Cave	N	m3	l	27.4	10.56
KU 40706	Natural Trap Cave	N	m3	r	27.48	10.33
KU 36489	Natural Trap Cave	N	m3	l	29.63	11.01
KU 39067	Natural Trap Cave	N	m3	r	27.16	11.41
KU 35081	Natural Trap Cave	N	m3	l	26.8	11.27
KU 41220	Natural Trap Cave	N	m3	r	28.4	11.57
KU 44266	Natural Trap Cave	N	m3	r	27.08	9.92
KU 34172	Natural Trap Cave	N	m3	r	26.13	11.19
KU 41042	Natural Trap Cave	N	m3	l	28.98	11.56
KU 36680	Natural Trap Cave	N	m3	l	30.11	12.8
KU 45358	Natural Trap Cave	N	m3	l	27.73	10.35
KU 44395	Natural Trap Cave	N	m3	l	28.27	11.14
KU 38658	Natural Trap Cave	N	m3	r	27.84	11.15
KU 46723	Natural Trap Cave	N	m3	r	28.01	10.55
KU 36800	Natural Trap Cave	N	m3	l	34.85	14.17
KU 36621	Natural Trap Cave	N	m3	l	26.06	10.37
KU 36626	Natural Trap Cave	N	m3	r	26.5	11.46
KU 41491	Natural Trap Cave	N	m3	r	31.24	12.69
KU 31501	Natural Trap Cave	N	m3	l	30.94	12.4
KU 53793	Natural Trap Cave	N	m3	r	28.72	11.3
KU 34126	Natural Trap Cave	N	m3	r	28.58	12.54
KU 36490	Natural Trap Cave	N	m3	l	28.81	11.68
KU 38805	Natural Trap Cave	N	m3	r	27.77	11.66
KU 38117	Natural Trap Cave	N	m3	l	31.55	10.77
KU 38189	Natural Trap Cave	N	m3	r	31.35	11.18
KU 42989	Natural Trap Cave	N	m3	l	29.4	12.57
KU 27909	Natural Trap Cave	N	m3	r	29.94	11.11
KU 42070	Natural Trap Cave	Na	m3	r	28.07	–
DhPg-8 3437.2 (Horse 2)	Wally's Beach	W*	m3	average l and r	30.48	13.55	aDNA obtained from associated p2r and p3l: DhPg-8 3437.2
P89.15.1	Riverview Pit	E	m3	r	37.61	13.92
P94.1.348	Pit 48	E	m3	r	36.88	15.12
P05.10.26	Pit 48	E	m3	r	34.02	12.76
DhPg-8 861.1 (Horse 3)	Wally's Beach	W	m3	average l and r	31.08	13.77
MgVo-3 S-3-89	Bluefish Cave 3	B	m3	l	32.96	14.02
MgVo-2 H6-5-24	Bluefish Cave 2	B	m3	r	31.05	13.54
MgVo-3 85-90	Bluefish Cave 3	B*	m3	average l and r	36.3	13.53	aDNA obtained from associated p3r: MgVo-3 85-90
MgVo-1 K8-1-11	Bluefish Cave 1	B	m3	l	32.72	13.66
MgVo-1 J8-1-153	Bluefish Cave 1	B	m3	l	29.78	11.72
MgVo-1 L8(N)-12-2	Bluefish Cave 1	B	m3	l	32.28	13.25
MgVo-3 85-25	Bluefish Cave 3	B	m3	l	32.8	13.9
MgVo-3 85-64	Bluefish Cave 3	B	m3	r	32.68	13.73
MgVo-1 K6-1-16	Bluefish Cave 1	B	m3	r	32.46	13.3
MgVo-1 L8(N)-7-29	Bluefish Cave 1	B	m3	l	33.05	13.14
MgVo-3 85-Misc-28	Bluefish Cave 3	B	m3	l	32.96	13.28
MgVo-1 J7-1-16	Bluefish Cave 1	B*	m3	l	31.42	13.11	aDNA obtained from associated p3l: MgVo-1 J8-1-147
MgVo-3 85-Misc-134	Bluefish Cave 3	B	m3	r	33.68	13.17
MgVo-3 85-95	Bluefish Cave 3	B	m3	r	35.47	13.67
MgVo-1 I7-3-36	Bluefish Cave 1	B	m3	r	33.1	11.02
MgVo-2 B3-3-23 and MgVo-2 C3(E)-3-2	Bluefish Cave 2	B*	m3	average l and r	33.65	13.94	aDNA obtained from associated m2r: MgVo-2 B3-3-16
MgVo-3 85-90	Bluefish Cave 3	B	m3	r	32.17	13.36
MgVo-3 85-70	Bluefish Cave 3	B	m3	average l and r	33.6	13.13
MgVo-2 C3(E)-3-2	Bluefish Cave 2	B	m3	average l and r	31.67	12.97
1 provenance information of LACM specimens indicated in parentheses
