# Supplementary material for: Cheek tooth morphology and ancient mitochondrial DNA of late Pleistocene horses from the western interior of North America: Implications for the taxonomy of North American Late Pleistocene Equus
Source: PLoS One. 2017 Aug 17;12(8):e0183045. doi: 10.1371/journal.pone.0183045 (PMC5560644; doi:10.1371/journal.pone.0183045)
Supplement: S3 File — (TPS) [file pone.0183045.s003.TPS]

LM=24
1261.00000 1690.00000
1506.00000 1821.00000
1662.00000 1732.00000
1635.00000 1667.00000
1944.00000 1781.00000
2110.00000 1694.00000
1752.00000 1075.00000
1914.00000 934.00000
1386.00000 947.00000
1673.00000 1094.00000
1626.00000 1227.00000
1228.00000 1096.00000
1281.00000 1530.00000
1482.00000 1430.00000
1538.00000 1604.00000
1659.00000 1536.00000
1752.00000 1341.00000
1988.00000 1562.00000
1411.00000 1632.00000
1414.00000 1437.00000
1422.00000 1324.00000
1794.00000 1604.00000
1802.00000 1412.00000
1807.00000 1293.00000
ID=DP 2584
SCALE=0.034364
LM=24
405.00000 537.00000
503.00000 562.00000
535.00000 540.00000
527.00000 525.00000
629.00000 537.00000
664.00000 522.00000
550.00000 363.00000
589.00000 324.00000
457.00000 333.00000
533.00000 363.00000
511.00000 400.00000
410.00000 374.00000
413.00000 491.00000
482.00000 459.00000
508.00000 513.00000
524.00000 491.00000
548.00000 430.00000
638.00000 490.00000
459.00000 531.00000
459.00000 474.00000
458.00000 440.00000
577.00000 507.00000
577.00000 458.00000
576.00000 421.00000
ID=TMM 41228-1051
SCALE=0.091785
LM=24
429.00000 535.00000
503.00000 554.00000
549.00000 527.00000
540.00000 514.00000
616.00000 540.00000
671.00000 515.00000
566.00000 360.00000
581.00000 328.00000
475.00000 333.00000
558.00000 369.00000
526.00000 397.00000
407.00000 365.00000
425.00000 504.00000
495.00000 458.00000
510.00000 512.00000
534.00000 490.00000
552.00000 432.00000
643.00000 507.00000
466.00000 515.00000
465.00000 464.00000
464.00000 432.00000
581.00000 494.00000
580.00000 454.00000
580.00000 419.00000
ID=MgVo-2 H5-3-24
SCALE=0.114621
LM=24
1482.00000 1579.00000
1699.00000 1785.00000
1856.00000 1752.00000
1839.00000 1681.00000
2169.00000 1755.00000
2326.00000 1675.00000
2074.00000 1158.00000
2139.00000 1075.00000
1867.00000 1009.00000
2005.00000 1197.00000
1926.00000 1286.00000
1611.00000 1053.00000
1530.00000 1450.00000
1739.00000 1383.00000
1775.00000 1628.00000
1853.00000 1570.00000
2009.00000 1386.00000
2233.00000 1578.00000
1612.00000 1616.00000
1659.00000 1421.00000
1685.00000 1313.00000
2027.00000 1627.00000
2054.00000 1464.00000
2076.00000 1346.00000
ID=LACM 192/120751
SCALE=0.030483
LM=24
404.00000 534.00000
480.00000 571.00000
519.00000 556.00000
514.00000 541.00000
597.00000 570.00000
632.00000 555.00000
562.00000 395.00000
592.00000 363.00000
478.00000 348.00000
544.00000 397.00000
521.00000 440.00000
420.00000 373.00000
413.00000 498.00000
472.00000 473.00000
489.00000 524.00000
519.00000 509.00000
553.00000 460.00000
609.00000 524.00000
452.00000 528.00000
454.00000 488.00000
456.00000 442.00000
559.00000 533.00000
563.00000 490.00000
569.00000 446.00000
ID=P94.1.498 
SCALE=0.118512
LM=24
387.00000 544.00000
495.00000 576.00000
530.00000 554.00000
517.00000 535.00000
616.00000 562.00000
670.00000 548.00000
551.00000 347.00000
592.00000 302.00000
437.00000 317.00000
538.00000 356.00000
512.00000 386.00000
389.00000 367.00000
396.00000 496.00000
468.00000 455.00000
495.00000 516.00000
519.00000 494.00000
560.00000 432.00000
640.00000 492.00000
446.00000 530.00000
448.00000 469.00000
450.00000 430.00000
569.00000 512.00000
573.00000 457.00000
575.00000 423.00000
ID=UTEP 34-8
SCALE=0.076272
LM=24
397.00000 549.00000
480.00000 572.00000
523.00000 553.00000
515.00000 537.00000
617.00000 549.00000
651.00000 541.00000
553.00000 361.00000
582.00000 319.00000
446.00000 325.00000
540.00000 368.00000
504.00000 400.00000
373.00000 373.00000
394.00000 508.00000
475.00000 461.00000
493.00000 529.00000
516.00000 501.00000
536.00000 426.00000
636.00000 506.00000
444.00000 532.00000
443.00000 477.00000
443.00000 434.00000
570.00000 508.00000
570.00000 457.00000
568.00000 418.00000
ID=MgVo-1 I7-1-21
SCALE=0.096153
LM=24
1348.00000 1687.00000
1658.00000 1785.00000
1767.00000 1758.00000
1749.00000 1682.00000
2030.00000 1756.00000
2134.00000 1737.00000
1887.00000 1170.00000
2017.00000 1077.00000
1594.00000 1035.00000
1839.00000 1172.00000
1779.00000 1342.00000
1368.00000 1131.00000
1358.00000 1584.00000
1608.00000 1460.00000
1646.00000 1634.00000
1743.00000 1608.00000
1867.00000 1418.00000
2071.00000 1639.00000
1517.00000 1676.00000
1526.00000 1499.00000
1541.00000 1373.00000
1891.00000 1649.00000
1907.00000 1493.00000
1919.00000 1366.00000
ID=LACM 192/156487
SCALE=0.028653
LM=24
1330.00000 1713.00000
1590.00000 1896.00000
1788.00000 1776.00000
1752.00000 1729.00000
2158.00000 1763.00000
2292.00000 1666.00000
1958.00000 1128.00000
2044.00000 972.00000
1591.00000 985.00000
1908.00000 1142.00000
1788.00000 1266.00000
1312.00000 1174.00000
1350.00000 1611.00000
1647.00000 1440.00000
1663.00000 1688.00000
1772.00000 1609.00000
1863.00000 1371.00000
2183.00000 1580.00000
1491.00000 1710.00000
1505.00000 1502.00000
1516.00000 1355.00000
1964.00000 1619.00000
1959.00000 1465.00000
1962.00000 1294.00000
ID=MgVo-1 K8-1-8
SCALE=0.031644
LM=24
1387.00000 1787.00000
1787.00000 1909.00000
1951.00000 1834.00000
1915.00000 1771.00000
2334.00000 1821.00000
2498.00000 1706.00000
2014.00000 1115.00000
2085.00000 1009.00000
1711.00000 1004.00000
1955.00000 1155.00000
1877.00000 1285.00000
1468.00000 1094.00000
1436.00000 1613.00000
1745.00000 1504.00000
1814.00000 1709.00000
1865.00000 1651.00000
2001.00000 1405.00000
2349.00000 1648.00000
1620.00000 1734.00000
1623.00000 1529.00000
1623.00000 1369.00000
2111.00000 1665.00000
2097.00000 1479.00000
2089.00000 1345.00000
ID=DP 2608
SCALE=0.031445
LM=24
380.00000 567.00000
487.00000 591.00000
531.00000 566.00000
510.00000 543.00000
625.00000 554.00000
672.00000 524.00000
533.00000 350.00000
567.00000 318.00000
413.00000 316.00000
509.00000 361.00000
483.00000 388.00000
348.00000 380.00000
386.00000 517.00000
452.00000 462.00000
475.00000 525.00000
513.00000 500.00000
529.00000 427.00000
622.00000 488.00000
435.00000 543.00000
425.00000 476.00000
417.00000 433.00000
564.00000 515.00000
554.00000 452.00000
549.00000 409.00000
ID=TMM 937-253
SCALE=0.100345
LM=24
1317.00000 1584.00000
1602.00000 1805.00000
1777.00000 1728.00000
1741.00000 1676.00000
2099.00000 1776.00000
2242.00000 1681.00000
1955.00000 1113.00000
2049.00000 988.00000
1729.00000 971.00000
1886.00000 1123.00000
1809.00000 1242.00000
1450.00000 1036.00000
1365.00000 1503.00000
1640.00000 1398.00000
1640.00000 1616.00000
1775.00000 1532.00000
1920.00000 1365.00000
2155.00000 1619.00000
1500.00000 1617.00000
1538.00000 1417.00000
1568.00000 1292.00000
1938.00000 1621.00000
1957.00000 1450.00000
1977.00000 1304.00000
ID=DP 2606
SCALE=0.033898
LM=24
447.00000 559.00000
529.00000 576.00000
564.00000 559.00000
552.00000 538.00000
633.00000 548.00000
672.00000 521.00000
548.00000 388.00000
587.00000 355.00000
468.00000 350.00000
539.00000 399.00000
533.00000 427.00000
422.00000 407.00000
447.00000 516.00000
509.00000 476.00000
530.00000 529.00000
551.00000 513.00000
562.00000 450.00000
645.00000 498.00000
490.00000 545.00000
483.00000 489.00000
479.00000 455.00000
596.00000 522.00000
592.00000 470.00000
589.00000 441.00000
ID=KU 38192
SCALE=0.106435
LM=24
1440.00000 1791.00000
1743.00000 1926.00000
1924.00000 1823.00000
1867.00000 1769.00000
2188.00000 1803.00000
2336.00000 1716.00000
2009.00000 1122.00000
2069.00000 1002.00000
1680.00000 967.00000
1930.00000 1151.00000
1864.00000 1349.00000
1402.00000 1173.00000
1468.00000 1621.00000
1724.00000 1491.00000
1774.00000 1724.00000
1857.00000 1658.00000
1974.00000 1377.00000
2230.00000 1604.00000
1598.00000 1785.00000
1604.00000 1547.00000
1617.00000 1392.00000
2039.00000 1699.00000
2043.00000 1476.00000
2049.00000 1330.00000
ID=KU 52450
SCALE=0.026737
LM=24
1416.00000 1668.00000
1688.00000 1761.00000
1834.00000 1720.00000
1812.00000 1657.00000
2079.00000 1775.00000
2206.00000 1731.00000
1998.00000 1150.00000
2101.00000 1026.00000
1680.00000 959.00000
1949.00000 1153.00000
1860.00000 1268.00000
1459.00000 1060.00000
1440.00000 1515.00000
1674.00000 1395.00000
1734.00000 1604.00000
1806.00000 1561.00000
1967.00000 1372.00000
2151.00000 1613.00000
1570.00000 1617.00000
1592.00000 1443.00000
1611.00000 1290.00000
1969.00000 1618.00000
1992.00000 1460.00000
2014.00000 1314.00000
ID=LACM 192/18105
SCALE=0.029585
LM=24
1381.00000 1765.00000
1662.00000 1904.00000
1808.00000 1816.00000
1790.00000 1773.00000
2151.00000 1810.00000
2295.00000 1744.00000
1987.00000 1156.00000
2045.00000 1011.00000
1648.00000 1036.00000
1937.00000 1179.00000
1804.00000 1328.00000
1386.00000 1186.00000
1400.00000 1645.00000
1666.00000 1497.00000
1694.00000 1727.00000
1795.00000 1636.00000
1902.00000 1415.00000
2213.00000 1633.00000
1546.00000 1729.00000
1562.00000 1534.00000
1571.00000 1386.00000
1985.00000 1652.00000
1986.00000 1483.00000
1995.00000 1343.00000
ID=MgVo-1 L7-7-3
SCALE=0.029846
LM=24
378.00000 533.00000
495.00000 561.00000
540.00000 538.00000
528.00000 518.00000
662.00000 533.00000
693.00000 498.00000
567.00000 330.00000
581.00000 286.00000
471.00000 293.00000
547.00000 344.00000
514.00000 380.00000
383.00000 332.00000
400.00000 482.00000
471.00000 441.00000
499.00000 507.00000
527.00000 479.00000
557.00000 407.00000
645.00000 471.00000
446.00000 510.00000
447.00000 462.00000
447.00000 400.00000
592.00000 486.00000
591.00000 439.00000
589.00000 387.00000
ID=P02.10.125 
SCALE=0.095657
LM=24
1395.00000 1708.00000
1721.00000 1825.00000
1857.00000 1761.00000
1829.00000 1702.00000
2149.00000 1770.00000
2292.00000 1683.00000
1938.00000 1101.00000
2019.00000 986.00000
1692.00000 970.00000
1884.00000 1132.00000
1832.00000 1278.00000
1386.00000 1120.00000
1435.00000 1587.00000
1666.00000 1453.00000
1767.00000 1643.00000
1821.00000 1559.00000
1946.00000 1351.00000
2220.00000 1584.00000
1578.00000 1684.00000
1576.00000 1490.00000
1577.00000 1330.00000
2002.00000 1625.00000
2005.00000 1454.00000
2010.00000 1304.00000
ID=KU 36548
SCALE=0.028569
LM=24
1469.00000 1798.00000
1739.00000 1861.00000
1897.00000 1757.00000
1869.00000 1707.00000
2149.00000 1751.00000
2279.00000 1681.00000
1978.00000 1173.00000
2068.00000 1096.00000
1636.00000 1096.00000
1918.00000 1211.00000
1853.00000 1333.00000
1426.00000 1207.00000
1510.00000 1680.00000
1742.00000 1503.00000
1788.00000 1690.00000
1871.00000 1595.00000
1957.00000 1394.00000
2176.00000 1604.00000
1623.00000 1756.00000
1619.00000 1571.00000
1618.00000 1447.00000
2013.00000 1662.00000
2014.00000 1513.00000
2022.00000 1375.00000
ID=LACM 192/159131
SCALE=0.028328
LM=24
364.00000 543.00000
440.00000 576.00000
493.00000 556.00000
486.00000 537.00000
570.00000 568.00000
610.00000 560.00000
536.00000 382.00000
574.00000 347.00000
422.00000 334.00000
522.00000 384.00000
484.00000 416.00000
352.00000 369.00000
369.00000 502.00000
443.00000 459.00000
450.00000 535.00000
483.00000 509.00000
515.00000 442.00000
589.00000 529.00000
411.00000 530.00000
411.00000 475.00000
412.00000 437.00000
533.00000 522.00000
538.00000 473.00000
540.00000 436.00000
ID=MgVo-1 E7-19-1
SCALE=0.098185
LM=24
1313.00000 1764.00000
1665.00000 1911.00000
1777.00000 1864.00000
1761.00000 1797.00000
2149.00000 1853.00000
2303.00000 1799.00000
1943.00000 1183.00000
2076.00000 1072.00000
1651.00000 1034.00000
1880.00000 1190.00000
1793.00000 1314.00000
1414.00000 1172.00000
1377.00000 1599.00000
1627.00000 1507.00000
1704.00000 1720.00000
1773.00000 1648.00000
1917.00000 1451.00000
2198.00000 1702.00000
1528.00000 1736.00000
1538.00000 1541.00000
1550.00000 1382.00000
1964.00000 1714.00000
1971.00000 1534.00000
1975.00000 1386.00000
ID=DP 3838
SCALE=0.033444
LM=24
1364.00000 1763.00000
1656.00000 1897.00000
1842.00000 1817.00000
1817.00000 1747.00000
2156.00000 1847.00000
2298.00000 1758.00000
1975.00000 1121.00000
2072.00000 961.00000
1700.00000 977.00000
1938.00000 1154.00000
1863.00000 1367.00000
1371.00000 1092.00000
1401.00000 1611.00000
1693.00000 1488.00000
1741.00000 1696.00000
1817.00000 1608.00000
1963.00000 1389.00000
2218.00000 1647.00000
1543.00000 1745.00000
1550.00000 1533.00000
1555.00000 1361.00000
2001.00000 1696.00000
2008.00000 1523.00000
2018.00000 1332.00000
ID=KU 62586
SCALE=0.026881
LM=24
420.00000 508.00000
496.00000 544.00000
530.00000 525.00000
525.00000 511.00000
596.00000 537.00000
635.00000 528.00000
567.00000 370.00000
589.00000 342.00000
485.00000 326.00000
553.00000 371.00000
532.00000 406.00000
425.00000 365.00000
431.00000 476.00000
492.00000 448.00000
504.00000 495.00000
523.00000 485.00000
554.00000 433.00000
618.00000 495.00000
464.00000 505.00000
465.00000 452.00000
465.00000 426.00000
566.00000 498.00000
569.00000 450.00000
571.00000 422.00000
ID=LACM 192/156497
SCALE=0.105573
LM=24
1942.00000 2380.00000
2376.00000 2547.00000
2510.00000 2449.00000
2491.00000 2341.00000
2915.00000 2396.00000
3071.00000 2333.00000
2613.00000 1602.00000
2710.00000 1427.00000
2157.00000 1451.00000
2525.00000 1651.00000
2483.00000 1777.00000
1916.00000 1670.00000
1982.00000 2234.00000
2342.00000 2045.00000
2367.00000 2321.00000
2458.00000 2250.00000
2588.00000 1939.00000
2953.00000 2185.00000
2176.00000 2373.00000
2185.00000 2088.00000
2184.00000 1959.00000
2702.00000 2295.00000
2697.00000 2022.00000
2697.00000 1896.00000
ID=TMM 41228-360
SCALE=0.021322
LM=24
1470.00000 1687.00000
1687.00000 1794.00000
1853.00000 1746.00000
1846.00000 1706.00000
2108.00000 1746.00000
2249.00000 1700.00000
2082.00000 1162.00000
2142.00000 1084.00000
1742.00000 1020.00000
1988.00000 1190.00000
1909.00000 1282.00000
1524.00000 1176.00000
1524.00000 1483.00000
1749.00000 1446.00000
1763.00000 1654.00000
1853.00000 1581.00000
1975.00000 1367.00000
2174.00000 1612.00000
1601.00000 1692.00000
1636.00000 1481.00000
1651.00000 1361.00000
1995.00000 1661.00000
2013.00000 1471.00000
2030.00000 1338.00000
ID=DP 4587
SCALE=0.025575
LM=24
387.00000 524.00000
479.00000 563.00000
516.00000 533.00000
508.00000 518.00000
620.00000 544.00000
652.00000 524.00000
550.00000 369.00000
580.00000 328.00000
463.00000 321.00000
531.00000 375.00000
509.00000 394.00000
380.00000 374.00000
404.00000 491.00000
475.00000 452.00000
487.00000 505.00000
511.00000 481.00000
540.00000 431.00000
622.00000 495.00000
440.00000 514.00000
441.00000 462.00000
440.00000 424.00000
564.00000 503.00000
565.00000 458.00000
566.00000 424.00000
ID=UTEP 46-139
SCALE=0.105125
LM=24
1579.00000 1570.00000
1826.00000 1703.00000
1946.00000 1663.00000
1928.00000 1611.00000
2211.00000 1653.00000
2333.00000 1575.00000
2081.00000 1108.00000
2132.00000 1031.00000
1824.00000 1004.00000
2025.00000 1126.00000
1953.00000 1246.00000
1614.00000 1075.00000
1592.00000 1493.00000
1767.00000 1370.00000
1874.00000 1584.00000
1935.00000 1509.00000
2044.00000 1321.00000
2251.00000 1519.00000
1719.00000 1577.00000
1723.00000 1436.00000
1731.00000 1277.00000
2072.00000 1536.00000
2076.00000 1414.00000
2087.00000 1273.00000
ID=LACM 192/18109
SCALE=0.035461
LM=24
1424.00000 1747.00000
1800.00000 1902.00000
1928.00000 1786.00000
1884.00000 1731.00000
2343.00000 1801.00000
2481.00000 1705.00000
2005.00000 1083.00000
2148.00000 934.00000
1642.00000 940.00000
1935.00000 1099.00000
1870.00000 1231.00000
1394.00000 1094.00000
1439.00000 1604.00000
1714.00000 1478.00000
1768.00000 1642.00000
1888.00000 1595.00000
1998.00000 1362.00000
2344.00000 1605.00000
1618.00000 1683.00000
1615.00000 1472.00000
1612.00000 1329.00000
2115.00000 1659.00000
2100.00000 1460.00000
2097.00000 1327.00000
ID=UTEP 112-2
SCALE=0.031545
LM=24
1462.00000 1664.00000
1723.00000 1778.00000
1855.00000 1742.00000
1822.00000 1666.00000
2177.00000 1680.00000
2262.00000 1596.00000
1940.00000 1127.00000
2060.00000 999.00000
1661.00000 967.00000
1891.00000 1123.00000
1853.00000 1277.00000
1458.00000 1124.00000
1478.00000 1515.00000
1744.00000 1414.00000
1770.00000 1610.00000
1831.00000 1578.00000
1916.00000 1358.00000
2165.00000 1528.00000
1611.00000 1631.00000
1608.00000 1446.00000
1606.00000 1306.00000
2001.00000 1591.00000
1999.00000 1425.00000
1998.00000 1313.00000
ID=KU 32315
SCALE=0.029670
LM=24
1558.00000 1643.00000
1784.00000 1797.00000
1904.00000 1774.00000
1901.00000 1706.00000
2184.00000 1804.00000
2291.00000 1790.00000
2117.00000 1200.00000
2201.00000 1121.00000
1853.00000 1044.00000
2048.00000 1221.00000
1981.00000 1307.00000
1670.00000 1119.00000
1615.00000 1478.00000
1819.00000 1436.00000
1853.00000 1622.00000
1930.00000 1600.00000
2071.00000 1416.00000
2250.00000 1645.00000
1690.00000 1641.00000
1725.00000 1455.00000
1749.00000 1341.00000
2056.00000 1656.00000
2088.00000 1481.00000
2110.00000 1366.00000
ID=LACM 192/18111
SCALE=0.031837
LM=24
1352.00000 1697.00000
1674.00000 1845.00000
1796.00000 1760.00000
1768.00000 1712.00000
2129.00000 1761.00000
2231.00000 1650.00000
1856.00000 1128.00000
1974.00000 1021.00000
1580.00000 1023.00000
1822.00000 1161.00000
1745.00000 1281.00000
1347.00000 1139.00000
1390.00000 1588.00000
1606.00000 1461.00000
1657.00000 1666.00000
1757.00000 1585.00000
1887.00000 1382.00000
2146.00000 1593.00000
1532.00000 1695.00000
1526.00000 1482.00000
1520.00000 1348.00000
1938.00000 1628.00000
1933.00000 1456.00000
1929.00000 1317.00000
ID=DP 2604
SCALE=0.033557
LM=24
1318.00000 1609.00000
1562.00000 1773.00000
1687.00000 1733.00000
1671.00000 1668.00000
1947.00000 1812.00000
2051.00000 1779.00000
1925.00000 1198.00000
1972.00000 1141.00000
1665.00000 1036.00000
1861.00000 1217.00000
1758.00000 1286.00000
1425.00000 1065.00000
1361.00000 1501.00000
1588.00000 1406.00000
1613.00000 1609.00000
1690.00000 1586.00000
1824.00000 1418.00000
1991.00000 1675.00000
1463.00000 1652.00000
1504.00000 1434.00000
1523.00000 1335.00000
1823.00000 1696.00000
1869.00000 1499.00000
1889.00000 1406.00000
ID=LACM 192/159126
SCALE=0.031644
LM=24
1454.00000 1730.00000
1715.00000 1808.00000
1814.00000 1751.00000
1806.00000 1711.00000
2073.00000 1779.00000
2211.00000 1726.00000
1990.00000 1198.00000
2110.00000 1098.00000
1675.00000 1064.00000
1943.00000 1228.00000
1826.00000 1317.00000
1467.00000 1181.00000
1481.00000 1569.00000
1704.00000 1470.00000
1737.00000 1670.00000
1820.00000 1628.00000
1933.00000 1405.00000
2121.00000 1628.00000
1599.00000 1686.00000
1603.00000 1507.00000
1615.00000 1386.00000
1949.00000 1655.00000
1961.00000 1491.00000
1969.00000 1361.00000
ID=MgVo-3 85-120
SCALE=0.034239
LM=24
381.00000 507.00000
462.00000 549.00000
503.00000 535.00000
494.00000 518.00000
593.00000 539.00000
630.00000 510.00000
533.00000 363.00000
550.00000 330.00000
457.00000 327.00000
514.00000 379.00000
495.00000 397.00000
395.00000 368.00000
398.00000 454.00000
470.00000 449.00000
478.00000 500.00000
494.00000 482.00000
518.00000 425.00000
604.00000 479.00000
426.00000 511.00000
430.00000 452.00000
432.00000 424.00000
545.00000 503.00000
547.00000 454.00000
548.00000 421.00000
ID=KU 27214
SCALE=0.101721
LM=24
1397.00000 1609.00000
1678.00000 1747.00000
1808.00000 1697.00000
1801.00000 1643.00000
2104.00000 1710.00000
2253.00000 1615.00000
1941.00000 1161.00000
2031.00000 1028.00000
1655.00000 1007.00000
1908.00000 1154.00000
1831.00000 1299.00000
1424.00000 1119.00000
1445.00000 1499.00000
1682.00000 1422.00000
1725.00000 1601.00000
1795.00000 1557.00000
1901.00000 1381.00000
2123.00000 1554.00000
1556.00000 1615.00000
1565.00000 1440.00000
1574.00000 1319.00000
1953.00000 1596.00000
1956.00000 1440.00000
1961.00000 1337.00000
ID=KU 32789
SCALE=0.031444
LM=24
395.00000 557.00000
490.00000 584.00000
525.00000 567.00000
522.00000 546.00000
620.00000 577.00000
661.00000 576.00000
584.00000 377.00000
624.00000 341.00000
464.00000 325.00000
563.00000 375.00000
531.00000 405.00000
397.00000 361.00000
406.00000 515.00000
484.00000 467.00000
497.00000 526.00000
526.00000 505.00000
565.00000 453.00000
645.00000 535.00000
452.00000 536.00000
454.00000 477.00000
455.00000 428.00000
577.00000 528.00000
581.00000 477.00000
583.00000 439.00000
ID=P89.13.397 
SCALE=0.095833
LM=24
403.00000 523.00000
484.00000 551.00000
535.00000 537.00000
527.00000 522.00000
606.00000 547.00000
664.00000 532.00000
565.00000 348.00000
607.00000 321.00000
475.00000 308.00000
544.00000 354.00000
521.00000 384.00000
397.00000 361.00000
412.00000 471.00000
489.00000 443.00000
504.00000 504.00000
525.00000 490.00000
559.00000 425.00000
641.00000 497.00000
452.00000 506.00000
455.00000 456.00000
456.00000 416.00000
574.00000 504.00000
576.00000 458.00000
578.00000 414.00000
ID=KU 36614
SCALE=0.097800
LM=24
386.00000 512.00000
488.00000 553.00000
526.00000 525.00000
515.00000 511.00000
643.00000 530.00000
673.00000 508.00000
566.00000 350.00000
597.00000 313.00000
466.00000 307.00000
553.00000 354.00000
516.00000 383.00000
389.00000 347.00000
406.00000 474.00000
481.00000 444.00000
494.00000 502.00000
521.00000 469.00000
549.00000 423.00000
641.00000 493.00000
444.00000 502.00000
445.00000 452.00000
446.00000 413.00000
580.00000 493.00000
581.00000 450.00000
583.00000 414.00000
ID=P98.5.21 
SCALE=0.111040
LM=24
1299.00000 1708.00000
1616.00000 1869.00000
1769.00000 1783.00000
1741.00000 1738.00000
2111.00000 1768.00000
2255.00000 1687.00000
1911.00000 1094.00000
1987.00000 957.00000
1594.00000 984.00000
1849.00000 1102.00000
1751.00000 1270.00000
1328.00000 1056.00000
1326.00000 1595.00000
1610.00000 1455.00000
1630.00000 1672.00000
1738.00000 1585.00000
1883.00000 1351.00000
2166.00000 1599.00000
1482.00000 1703.00000
1498.00000 1499.00000
1507.00000 1340.00000
1944.00000 1617.00000
1948.00000 1444.00000
1957.00000 1293.00000
ID=KU 36456
SCALE=0.031544
LM=24
390.00000 518.00000
488.00000 561.00000
534.00000 532.00000
524.00000 514.00000
616.00000 539.00000
669.00000 516.00000
564.00000 348.00000
584.00000 315.00000
475.00000 311.00000
543.00000 357.00000
523.00000 390.00000
398.00000 343.00000
403.00000 486.00000
477.00000 448.00000
501.00000 509.00000
517.00000 480.00000
558.00000 426.00000
639.00000 495.00000
449.00000 517.00000
450.00000 454.00000
450.00000 413.00000
574.00000 502.00000
574.00000 446.00000
575.00000 404.00000
ID=DP 3850
SCALE=0.084596
LM=24
1431.00000 1567.00000
1656.00000 1679.00000
1777.00000 1610.00000
1765.00000 1572.00000
1988.00000 1656.00000
2127.00000 1606.00000
1889.00000 1136.00000
2011.00000 1061.00000
1640.00000 1033.00000
1833.00000 1136.00000
1790.00000 1226.00000
1452.00000 1146.00000
1460.00000 1442.00000
1657.00000 1366.00000
1680.00000 1540.00000
1761.00000 1485.00000
1883.00000 1333.00000
2051.00000 1524.00000
1568.00000 1542.00000
1581.00000 1389.00000
1590.00000 1293.00000
1893.00000 1534.00000
1904.00000 1396.00000
1914.00000 1297.00000
ID=DP 2572
SCALE=0.031347
LM=24
376.00000 545.00000
473.00000 585.00000
514.00000 571.00000
504.00000 554.00000
600.00000 577.00000
635.00000 574.00000
563.00000 377.00000
599.00000 347.00000
470.00000 333.00000
539.00000 382.00000
518.00000 422.00000
388.00000 352.00000
384.00000 503.00000
468.00000 469.00000
480.00000 532.00000
508.00000 515.00000
547.00000 457.00000
619.00000 538.00000
433.00000 541.00000
435.00000 481.00000
437.00000 441.00000
558.00000 538.00000
560.00000 485.00000
563.00000 445.00000
ID=LACM 192/156496
SCALE=0.081341
LM=24
1439.00000 1749.00000
1704.00000 1842.00000
1817.00000 1787.00000
1800.00000 1737.00000
2138.00000 1717.00000
2251.00000 1649.00000
1908.00000 1141.00000
1992.00000 1029.00000
1569.00000 1054.00000
1872.00000 1152.00000
1778.00000 1274.00000
1361.00000 1209.00000
1435.00000 1646.00000
1680.00000 1465.00000
1734.00000 1691.00000
1805.00000 1626.00000
1882.00000 1378.00000
2154.00000 1579.00000
1586.00000 1698.00000
1583.00000 1540.00000
1582.00000 1377.00000
1971.00000 1607.00000
1963.00000 1469.00000
1962.00000 1307.00000
ID=MgVo-1 I7-1-48
SCALE=0.032785
LM=24
452.00000 496.00000
524.00000 532.00000
579.00000 510.00000
564.00000 487.00000
643.00000 498.00000
684.00000 482.00000
593.00000 328.00000
606.00000 308.00000
500.00000 299.00000
574.00000 344.00000
556.00000 373.00000
435.00000 350.00000
459.00000 458.00000
526.00000 421.00000
545.00000 476.00000
561.00000 459.00000
574.00000 391.00000
663.00000 438.00000
494.00000 494.00000
492.00000 430.00000
492.00000 399.00000
609.00000 468.00000
606.00000 412.00000
605.00000 384.00000
ID=KU 36748
SCALE=0.095023
LM=24
1291.00000 1673.00000
1613.00000 1835.00000
1767.00000 1781.00000
1760.00000 1709.00000
2105.00000 1815.00000
2246.00000 1747.00000
1977.00000 1198.00000
2141.00000 1069.00000
1659.00000 1035.00000
1924.00000 1191.00000
1833.00000 1303.00000
1416.00000 1110.00000
1328.00000 1552.00000
1631.00000 1456.00000
1661.00000 1675.00000
1747.00000 1595.00000
1910.00000 1425.00000
2164.00000 1642.00000
1479.00000 1661.00000
1503.00000 1495.00000
1533.00000 1359.00000
1932.00000 1648.00000
1956.00000 1489.00000
1976.00000 1366.00000
ID=DP 3836
SCALE=0.026449
LM=24
1265.00000 1667.00000
1557.00000 1810.00000
1661.00000 1746.00000
1641.00000 1711.00000
2027.00000 1740.00000
2133.00000 1686.00000
1869.00000 1119.00000
1952.00000 990.00000
1565.00000 991.00000
1836.00000 1144.00000
1695.00000 1241.00000
1231.00000 1124.00000
1256.00000 1574.00000
1557.00000 1445.00000
1580.00000 1657.00000
1688.00000 1574.00000
1786.00000 1345.00000
2061.00000 1612.00000
1419.00000 1664.00000
1426.00000 1485.00000
1433.00000 1328.00000
1851.00000 1613.00000
1855.00000 1466.00000
1859.00000 1302.00000
ID=MgVo-1 G7(E1/2)-14-3
SCALE=0.031545
LM=24
358.00000 549.00000
457.00000 592.00000
514.00000 570.00000
505.00000 550.00000
619.00000 556.00000
665.00000 530.00000
549.00000 344.00000
568.00000 306.00000
453.00000 303.00000
528.00000 358.00000
498.00000 382.00000
350.00000 358.00000
370.00000 514.00000
458.00000 469.00000
478.00000 534.00000
499.00000 511.00000
544.00000 438.00000
624.00000 508.00000
415.00000 546.00000
416.00000 477.00000
418.00000 425.00000
562.00000 536.00000
562.00000 475.00000
563.00000 423.00000
ID=UTEP 119-14
SCALE=0.084554
LM=24
1495.00000 1651.00000
1766.00000 1783.00000
1907.00000 1691.00000
1892.00000 1651.00000
2213.00000 1699.00000
2363.00000 1646.00000
2048.00000 1117.00000
2135.00000 982.00000
1700.00000 1003.00000
2012.00000 1148.00000
1885.00000 1263.00000
1465.00000 1123.00000
1500.00000 1573.00000
1767.00000 1443.00000
1798.00000 1641.00000
1902.00000 1551.00000
1978.00000 1356.00000
2278.00000 1585.00000
1645.00000 1633.00000
1647.00000 1461.00000
1656.00000 1319.00000
2066.00000 1585.00000
2058.00000 1434.00000
2059.00000 1291.00000
ID=MgVo-1 K8-1-15
SCALE=0.032354
LM=24
408.00000 534.00000
491.00000 568.00000
526.00000 550.00000
520.00000 530.00000
611.00000 555.00000
642.00000 542.00000
557.00000 376.00000
603.00000 343.00000
479.00000 340.00000
540.00000 382.00000
523.00000 413.00000
407.00000 374.00000
416.00000 495.00000
482.00000 462.00000
492.00000 513.00000
523.00000 499.00000
559.00000 444.00000
623.00000 511.00000
456.00000 519.00000
455.00000 465.00000
454.00000 432.00000
570.00000 509.00000
570.00000 465.00000
571.00000 431.00000
ID=DP 3847
SCALE=0.119932
LM=24
410.00000 525.00000
469.00000 561.00000
508.00000 546.00000
503.00000 531.00000
596.00000 551.00000
625.00000 533.00000
546.00000 379.00000
572.00000 355.00000
478.00000 323.00000
535.00000 381.00000
514.00000 410.00000
416.00000 364.00000
417.00000 481.00000
479.00000 449.00000
488.00000 517.00000
509.00000 509.00000
540.00000 434.00000
603.00000 507.00000
448.00000 513.00000
449.00000 454.00000
450.00000 416.00000
554.00000 514.00000
556.00000 459.00000
557.00000 429.00000
ID=KU 41984
SCALE=0.113445
LM=24
1283.00000 1730.00000
1614.00000 1857.00000
1726.00000 1768.00000
1705.00000 1722.00000
2131.00000 1755.00000
2223.00000 1686.00000
1892.00000 1132.00000
1982.00000 1009.00000
1546.00000 1022.00000
1824.00000 1145.00000
1739.00000 1266.00000
1268.00000 1180.00000
1325.00000 1616.00000
1580.00000 1489.00000
1609.00000 1675.00000
1752.00000 1593.00000
1893.00000 1383.00000
2116.00000 1627.00000
1471.00000 1720.00000
1477.00000 1498.00000
1480.00000 1372.00000
1924.00000 1672.00000
1928.00000 1466.00000
1940.00000 1331.00000
ID=DP 2662
SCALE=0.034239
LM=24
393.00000 552.00000
493.00000 592.00000
532.00000 574.00000
523.00000 558.00000
613.00000 578.00000
653.00000 562.00000
567.00000 382.00000
597.00000 342.00000
463.00000 330.00000
551.00000 384.00000
529.00000 428.00000
382.00000 371.00000
404.00000 520.00000
490.00000 477.00000
503.00000 543.00000
524.00000 534.00000
550.00000 459.00000
636.00000 531.00000
449.00000 547.00000
450.00000 486.00000
450.00000 449.00000
574.00000 536.00000
574.00000 486.00000
574.00000 450.00000
ID=TMM 937-504.1
SCALE=0.096662
LM=24
1277.00000 1675.00000
1613.00000 1793.00000
1762.00000 1765.00000
1749.00000 1684.00000
2134.00000 1745.00000
2287.00000 1637.00000
1886.00000 1116.00000
1978.00000 975.00000
1589.00000 986.00000
1821.00000 1127.00000
1780.00000 1237.00000
1326.00000 1127.00000
1336.00000 1513.00000
1668.00000 1430.00000
1680.00000 1625.00000
1754.00000 1565.00000
1866.00000 1337.00000
2172.00000 1556.00000
1486.00000 1652.00000
1498.00000 1460.00000
1507.00000 1316.00000
1954.00000 1605.00000
1957.00000 1436.00000
1957.00000 1302.00000
ID=KU 46645
SCALE=0.028243
LM=24
438.00000 530.00000
521.00000 553.00000
555.00000 526.00000
548.00000 513.00000
630.00000 527.00000
663.00000 508.00000
571.00000 356.00000
596.00000 318.00000
460.00000 326.00000
561.00000 362.00000
529.00000 399.00000
416.00000 370.00000
441.00000 491.00000
503.00000 447.00000
517.00000 508.00000
543.00000 485.00000
562.00000 415.00000
640.00000 487.00000
482.00000 514.00000
480.00000 461.00000
478.00000 430.00000
591.00000 487.00000
589.00000 441.00000
589.00000 408.00000
ID=MgVo-1 H7(E)-21-2
SCALE=0.108857
LM=24
426.00000 518.00000
502.00000 545.00000
535.00000 520.00000
527.00000 508.00000
612.00000 525.00000
649.00000 512.00000
568.00000 358.00000
598.00000 322.00000
473.00000 321.00000
553.00000 357.00000
525.00000 393.00000
411.00000 354.00000
425.00000 489.00000
485.00000 439.00000
503.00000 497.00000
527.00000 479.00000
562.00000 420.00000
629.00000 489.00000
469.00000 503.00000
467.00000 452.00000
466.00000 411.00000
574.00000 490.00000
574.00000 445.00000
575.00000 405.00000
ID=DP 2607
SCALE=0.124010
LM=24
1344.00000 1663.00000
1611.00000 1772.00000
1728.00000 1702.00000
1710.00000 1657.00000
1965.00000 1716.00000
2094.00000 1661.00000
1861.00000 1144.00000
1962.00000 1035.00000
1532.00000 1033.00000
1811.00000 1151.00000
1748.00000 1272.00000
1310.00000 1132.00000
1345.00000 1527.00000
1564.00000 1441.00000
1642.00000 1608.00000
1717.00000 1541.00000
1818.00000 1370.00000
2047.00000 1561.00000
1494.00000 1662.00000
1500.00000 1460.00000
1501.00000 1352.00000
1859.00000 1596.00000
1864.00000 1434.00000
1866.00000 1334.00000
ID=LACM 192/159127
SCALE=0.031347
LM=24
377.00000 508.00000
464.00000 546.00000
502.00000 531.00000
492.00000 516.00000
628.00000 536.00000
666.00000 516.00000
561.00000 354.00000
584.00000 317.00000
486.00000 316.00000
540.00000 362.00000
513.00000 388.00000
396.00000 348.00000
391.00000 470.00000
471.00000 437.00000
468.00000 495.00000
502.00000 486.00000
548.00000 422.00000
626.00000 490.00000
426.00000 498.00000
430.00000 441.00000
434.00000 399.00000
565.00000 507.00000
569.00000 455.00000
572.00000 406.00000
ID=P94.1.282 
SCALE=0.104578
LM=24
1381.00000 1654.00000
1686.00000 1836.00000
1808.00000 1758.00000
1774.00000 1707.00000
2072.00000 1711.00000
2209.00000 1633.00000
1943.00000 1128.00000
2051.00000 1019.00000
1606.00000 996.00000
1900.00000 1172.00000
1796.00000 1290.00000
1376.00000 1113.00000
1396.00000 1575.00000
1668.00000 1432.00000
1680.00000 1669.00000
1783.00000 1594.00000
1887.00000 1381.00000
2149.00000 1597.00000
1550.00000 1682.00000
1562.00000 1482.00000
1569.00000 1329.00000
1951.00000 1627.00000
1955.00000 1460.00000
1959.00000 1332.00000
ID=MgVo-1 H7(E)-14-20
SCALE=0.030864
LM=24
442.00000 537.00000
529.00000 566.00000
570.00000 537.00000
561.00000 520.00000
660.00000 527.00000
697.00000 496.00000
586.00000 354.00000
607.00000 323.00000
471.00000 331.00000
576.00000 367.00000
545.00000 397.00000
419.00000 371.00000
446.00000 504.00000
520.00000 458.00000
536.00000 513.00000
559.00000 492.00000
579.00000 423.00000
659.00000 477.00000
492.00000 521.00000
488.00000 466.00000
486.00000 431.00000
614.00000 494.00000
610.00000 445.00000
607.00000 415.00000
ID=MgVo-2 85-Misc-1.5
SCALE=0.101562
LM=24
1468.00000 1657.00000
1746.00000 1770.00000
1874.00000 1697.00000
1864.00000 1639.00000
2161.00000 1667.00000
2334.00000 1502.00000
1946.00000 1092.00000
2006.00000 947.00000
1680.00000 979.00000
1891.00000 1105.00000
1829.00000 1279.00000
1434.00000 1145.00000
1479.00000 1556.00000
1668.00000 1420.00000
1769.00000 1619.00000
1831.00000 1565.00000
1951.00000 1320.00000
2206.00000 1497.00000
1628.00000 1646.00000
1629.00000 1500.00000
1631.00000 1326.00000
2017.00000 1548.00000
2009.00000 1424.00000
2007.00000 1247.00000
ID=KU 32985
SCALE=0.033774
LM=24
443.00000 524.00000
515.00000 541.00000
548.00000 532.00000
541.00000 515.00000
619.00000 526.00000
648.00000 508.00000
566.00000 369.00000
590.00000 339.00000
468.00000 337.00000
542.00000 371.00000
543.00000 398.00000
419.00000 392.00000
445.00000 486.00000
512.00000 459.00000
525.00000 498.00000
541.00000 478.00000
556.00000 430.00000
625.00000 488.00000
483.00000 519.00000
480.00000 467.00000
479.00000 428.00000
581.00000 505.00000
579.00000 453.00000
579.00000 416.00000
ID=DP 3842
SCALE=0.087804
LM=24
1337.00000 1705.00000
1616.00000 1847.00000
1763.00000 1755.00000
1749.00000 1711.00000
2102.00000 1766.00000
2231.00000 1693.00000
1946.00000 1123.00000
2014.00000 963.00000
1621.00000 974.00000
1902.00000 1150.00000
1765.00000 1268.00000
1335.00000 1097.00000
1359.00000 1585.00000
1626.00000 1436.00000
1651.00000 1673.00000
1756.00000 1586.00000
1876.00000 1352.00000
2149.00000 1593.00000
1506.00000 1665.00000
1520.00000 1480.00000
1534.00000 1332.00000
1932.00000 1607.00000
1933.00000 1447.00000
1935.00000 1291.00000
ID=MgVo-1 K7-5-22
SCALE=0.030119
LM=24
597.00000 1015.00000
939.00000 1142.00000
1086.00000 1077.00000
1064.00000 1024.00000
1451.00000 1087.00000
1577.00000 1030.00000
1223.00000 434.00000
1400.00000 316.00000
832.00000 296.00000
1177.00000 425.00000
1057.00000 571.00000
584.00000 403.00000
615.00000 909.00000
873.00000 764.00000
939.00000 975.00000
1062.00000 904.00000
1198.00000 676.00000
1467.00000 940.00000
782.00000 997.00000
788.00000 841.00000
793.00000 635.00000
1265.00000 951.00000
1268.00000 812.00000
1276.00000 621.00000
ID=P83.4.2 
SCALE=0.031543
LM=24
421.00000 545.00000
513.00000 574.00000
548.00000 556.00000
537.00000 538.00000
627.00000 542.00000
664.00000 527.00000
571.00000 365.00000
601.00000 329.00000
471.00000 324.00000
555.00000 367.00000
534.00000 407.00000
395.00000 392.00000
433.00000 499.00000
498.00000 462.00000
517.00000 529.00000
536.00000 510.00000
559.00000 433.00000
637.00000 484.00000
472.00000 540.00000
468.00000 476.00000
467.00000 433.00000
584.00000 509.00000
581.00000 456.00000
580.00000 419.00000
ID=KU 38688
SCALE=0.094782
LM=24
1443.00000 1707.00000
1741.00000 1787.00000
1860.00000 1730.00000
1822.00000 1692.00000
2176.00000 1725.00000
2329.00000 1680.00000
1961.00000 1103.00000
2065.00000 991.00000
1636.00000 1001.00000
1902.00000 1141.00000
1811.00000 1219.00000
1406.00000 1138.00000
1428.00000 1616.00000
1677.00000 1441.00000
1722.00000 1631.00000
1834.00000 1568.00000
1935.00000 1348.00000
2224.00000 1579.00000
1603.00000 1685.00000
1594.00000 1487.00000
1586.00000 1355.00000
2020.00000 1631.00000
2017.00000 1430.00000
2018.00000 1286.00000
ID=P94.1.557 
SCALE=0.032150
LM=24
1304.00000 1671.00000
1624.00000 1810.00000
1745.00000 1725.00000
1732.00000 1687.00000
2101.00000 1759.00000
2278.00000 1689.00000
1902.00000 1096.00000
1998.00000 959.00000
1557.00000 929.00000
1831.00000 1090.00000
1731.00000 1204.00000
1256.00000 1086.00000
1302.00000 1562.00000
1607.00000 1407.00000
1622.00000 1624.00000
1747.00000 1575.00000
1880.00000 1329.00000
2157.00000 1597.00000
1477.00000 1672.00000
1476.00000 1463.00000
1478.00000 1327.00000
1926.00000 1637.00000
1930.00000 1440.00000
1935.00000 1283.00000
ID=P94.4.6 
SCALE=0.028408
LM=24
1525.00000 1687.00000
1772.00000 1764.00000
1899.00000 1720.00000
1877.00000 1675.00000
2141.00000 1730.00000
2248.00000 1672.00000
1991.00000 1144.00000
2107.00000 1059.00000
1691.00000 1030.00000
1933.00000 1147.00000
1921.00000 1251.00000
1500.00000 1162.00000
1548.00000 1488.00000
1776.00000 1436.00000
1813.00000 1616.00000
1889.00000 1555.00000
1962.00000 1348.00000
2178.00000 1565.00000
1661.00000 1675.00000
1666.00000 1455.00000
1670.00000 1332.00000
2024.00000 1646.00000
2028.00000 1444.00000
2032.00000 1319.00000
ID=DP 3836
SCALE=0.025062
LM=24
1312.00000 1748.00000
1651.00000 1826.00000
1805.00000 1741.00000
1769.00000 1695.00000
2098.00000 1723.00000
2252.00000 1633.00000
1844.00000 1120.00000
1909.00000 1004.00000
1568.00000 1004.00000
1779.00000 1151.00000
1753.00000 1305.00000
1310.00000 1146.00000
1334.00000 1615.00000
1602.00000 1490.00000
1700.00000 1683.00000
1747.00000 1603.00000
1838.00000 1361.00000
2147.00000 1553.00000
1503.00000 1706.00000
1501.00000 1528.00000
1506.00000 1367.00000
1945.00000 1614.00000
1939.00000 1438.00000
1939.00000 1309.00000
ID=KU 39232
SCALE=0.028009
LM=24
399.00000 541.00000
469.00000 588.00000
530.00000 570.00000
523.00000 551.00000
599.00000 589.00000
647.00000 595.00000
594.00000 397.00000
625.00000 358.00000
503.00000 343.00000
572.00000 401.00000
543.00000 431.00000
412.00000 376.00000
417.00000 492.00000
495.00000 475.00000
499.00000 535.00000
533.00000 518.00000
578.00000 458.00000
634.00000 551.00000
449.00000 532.00000
459.00000 478.00000
467.00000 439.00000
575.00000 542.00000
585.00000 493.00000
597.00000 443.00000
ID=DhPg-8 3437.1 (Horse 2)
SCALE=0.098378
LM=24
1391.00000 1651.00000
1666.00000 1803.00000
1784.00000 1768.00000
1768.00000 1699.00000
2108.00000 1741.00000
2212.00000 1679.00000
1926.00000 1104.00000
2022.00000 967.00000
1657.00000 965.00000
1852.00000 1127.00000
1813.00000 1260.00000
1428.00000 1119.00000
1428.00000 1519.00000
1670.00000 1414.00000
1686.00000 1632.00000
1773.00000 1599.00000
1897.00000 1365.00000
2131.00000 1584.00000
1549.00000 1642.00000
1555.00000 1466.00000
1561.00000 1354.00000
1948.00000 1621.00000
1949.00000 1455.00000
1954.00000 1323.00000
ID=KU 34020
SCALE=0.029761
LM=24
407.00000 536.00000
507.00000 572.00000
538.00000 552.00000
533.00000 534.00000
651.00000 559.00000
684.00000 534.00000
583.00000 365.00000
622.00000 321.00000
470.00000 313.00000
572.00000 363.00000
540.00000 396.00000
389.00000 373.00000
424.00000 496.00000
493.00000 456.00000
508.00000 516.00000
537.00000 499.00000
577.00000 439.00000
649.00000 514.00000
466.00000 522.00000
466.00000 467.00000
465.00000 425.00000
594.00000 516.00000
594.00000 470.00000
596.00000 424.00000
ID=P89.13.400 
SCALE=0.100389
LM=24
1414.00000 1779.00000
1728.00000 1889.00000
1869.00000 1857.00000
1838.00000 1762.00000
2232.00000 1739.00000
2335.00000 1668.00000
1928.00000 1155.00000
2053.00000 1041.00000
1587.00000 1003.00000
1889.00000 1168.00000
1842.00000 1331.00000
1370.00000 1238.00000
1437.00000 1627.00000
1710.00000 1482.00000
1762.00000 1711.00000
1835.00000 1675.00000
1926.00000 1412.00000
2213.00000 1581.00000
1591.00000 1749.00000
1592.00000 1538.00000
1596.00000 1389.00000
2036.00000 1668.00000
2028.00000 1481.00000
2026.00000 1365.00000
ID=KU 35769
SCALE=0.026736
LM=24
1396.00000 1677.00000
1675.00000 1794.00000
1825.00000 1736.00000
1781.00000 1675.00000
2085.00000 1711.00000
2220.00000 1637.00000
1883.00000 1102.00000
1987.00000 984.00000
1605.00000 988.00000
1829.00000 1115.00000
1787.00000 1235.00000
1354.00000 1171.00000
1426.00000 1522.00000
1667.00000 1415.00000
1718.00000 1623.00000
1781.00000 1582.00000
1881.00000 1331.00000
2114.00000 1544.00000
1553.00000 1650.00000
1557.00000 1450.00000
1558.00000 1319.00000
1948.00000 1595.00000
1949.00000 1419.00000
1953.00000 1302.00000
ID=KU 48366
SCALE=0.028984
LM=24
399.00000 529.00000
481.00000 563.00000
523.00000 539.00000
517.00000 523.00000
598.00000 542.00000
644.00000 527.00000
562.00000 377.00000
587.00000 342.00000
465.00000 338.00000
549.00000 380.00000
516.00000 410.00000
398.00000 370.00000
410.00000 497.00000
479.00000 453.00000
494.00000 523.00000
515.00000 492.00000
544.00000 433.00000
617.00000 508.00000
447.00000 516.00000
449.00000 468.00000
452.00000 431.00000
559.00000 502.00000
560.00000 463.00000
563.00000 425.00000
ID=MgVo-1 G6-4-4
SCALE=0.110661
LM=24
1442.00000 1655.00000
1721.00000 1802.00000
1904.00000 1723.00000
1873.00000 1680.00000
2233.00000 1748.00000
2385.00000 1674.00000
2045.00000 1087.00000
2170.00000 951.00000
1737.00000 910.00000
1990.00000 1097.00000
1902.00000 1245.00000
1433.00000 1112.00000
1470.00000 1512.00000
1741.00000 1389.00000
1804.00000 1620.00000
1881.00000 1541.00000
1976.00000 1321.00000
2303.00000 1503.00000
1612.00000 1664.00000
1623.00000 1445.00000
1640.00000 1297.00000
2070.00000 1605.00000
2077.00000 1424.00000
2082.00000 1285.00000
ID=KU 81897
SCALE=0.029324
LM=24
1441.00000 1599.00000
1683.00000 1710.00000
1856.00000 1651.00000
1848.00000 1603.00000
2082.00000 1649.00000
2252.00000 1585.00000
1966.00000 1107.00000
2046.00000 1001.00000
1720.00000 968.00000
1908.00000 1106.00000
1905.00000 1243.00000
1437.00000 1121.00000
1462.00000 1482.00000
1646.00000 1333.00000
1734.00000 1550.00000
1823.00000 1525.00000
1965.00000 1317.00000
2148.00000 1501.00000
1585.00000 1581.00000
1599.00000 1397.00000
1609.00000 1272.00000
1977.00000 1554.00000
1989.00000 1396.00000
2001.00000 1283.00000
ID=DP 4554
SCALE=0.030029
LM=24
434.00000 520.00000
505.00000 551.00000
531.00000 535.00000
526.00000 521.00000
600.00000 542.00000
632.00000 522.00000
562.00000 400.00000
601.00000 376.00000
483.00000 368.00000
549.00000 404.00000
530.00000 419.00000
440.00000 409.00000
442.00000 498.00000
505.00000 467.00000
508.00000 514.00000
525.00000 499.00000
551.00000 448.00000
608.00000 504.00000
475.00000 521.00000
478.00000 475.00000
480.00000 449.00000
564.00000 510.00000
568.00000 472.00000
570.00000 446.00000
ID=DP 2593
SCALE=0.108857
LM=24
1429.00000 1736.00000
1767.00000 1856.00000
1841.00000 1795.00000
1826.00000 1751.00000
2239.00000 1772.00000
2326.00000 1707.00000
1994.00000 1121.00000
2085.00000 1008.00000
1667.00000 998.00000
1954.00000 1142.00000
1837.00000 1276.00000
1404.00000 1144.00000
1448.00000 1627.00000
1711.00000 1464.00000
1755.00000 1688.00000
1850.00000 1631.00000
1942.00000 1383.00000
2243.00000 1635.00000
1615.00000 1723.00000
1616.00000 1544.00000
1625.00000 1351.00000
2037.00000 1655.00000
2038.00000 1500.00000
2048.00000 1329.00000
ID=MgVo-1 H8(N)-8-6
SCALE=0.029940
LM=24
412.00000 526.00000
487.00000 562.00000
541.00000 534.00000
525.00000 521.00000
613.00000 537.00000
664.00000 534.00000
557.00000 353.00000
586.00000 318.00000
473.00000 324.00000
537.00000 363.00000
517.00000 395.00000
409.00000 356.00000
416.00000 483.00000
480.00000 449.00000
504.00000 513.00000
527.00000 488.00000
552.00000 426.00000
639.00000 493.00000
457.00000 509.00000
456.00000 461.00000
457.00000 419.00000
578.00000 499.00000
577.00000 449.00000
577.00000 411.00000
ID=P94.1.470 
SCALE=0.111892
LM=24
457.00000 531.00000
517.00000 552.00000
566.00000 539.00000
558.00000 525.00000
628.00000 544.00000
669.00000 526.00000
590.00000 377.00000
610.00000 353.00000
503.00000 342.00000
571.00000 380.00000
564.00000 406.00000
442.00000 383.00000
457.00000 487.00000
523.00000 461.00000
538.00000 509.00000
556.00000 496.00000
583.00000 440.00000
644.00000 504.00000
493.00000 520.00000
492.00000 465.00000
492.00000 429.00000
598.00000 516.00000
599.00000 464.00000
601.00000 426.00000
ID=DP 3840
SCALE=0.087935
LM=24
411.00000 527.00000
514.00000 555.00000
558.00000 534.00000
549.00000 519.00000
652.00000 532.00000
695.00000 501.00000
571.00000 338.00000
587.00000 310.00000
485.00000 305.00000
555.00000 353.00000
539.00000 392.00000
407.00000 348.00000
419.00000 488.00000
500.00000 450.00000
527.00000 511.00000
547.00000 486.00000
569.00000 420.00000
664.00000 481.00000
468.00000 520.00000
467.00000 463.00000
466.00000 414.00000
600.00000 495.00000
598.00000 445.00000
597.00000 401.00000
ID=KU 39803
SCALE=0.088881
LM=24
389.00000 534.00000
489.00000 567.00000
534.00000 537.00000
524.00000 522.00000
649.00000 548.00000
699.00000 517.00000
590.00000 345.00000
634.00000 298.00000
478.00000 289.00000
566.00000 338.00000
533.00000 373.00000
381.00000 327.00000
393.00000 484.00000
479.00000 452.00000
497.00000 506.00000
525.00000 486.00000
570.00000 417.00000
656.00000 496.00000
446.00000 510.00000
446.00000 456.00000
446.00000 401.00000
590.00000 503.00000
589.00000 454.00000
590.00000 397.00000
ID=TMM 998-25
SCALE=0.095023
LM=24
1367.00000 1742.00000
1682.00000 1809.00000
1810.00000 1758.00000
1795.00000 1694.00000
2125.00000 1755.00000
2301.00000 1653.00000
1941.00000 1108.00000
2039.00000 1000.00000
1678.00000 1013.00000
1893.00000 1135.00000
1816.00000 1259.00000
1359.00000 1127.00000
1383.00000 1582.00000
1647.00000 1451.00000
1719.00000 1647.00000
1797.00000 1567.00000
1925.00000 1356.00000
2198.00000 1575.00000
1545.00000 1683.00000
1551.00000 1511.00000
1560.00000 1312.00000
1979.00000 1614.00000
1985.00000 1453.00000
1993.00000 1290.00000
ID=KU 42970
SCALE=0.027548
LM=24
1421.00000 1669.00000
1692.00000 1761.00000
1831.00000 1709.00000
1815.00000 1651.00000
2127.00000 1624.00000
2237.00000 1574.00000
1916.00000 1110.00000
1937.00000 1040.00000
1621.00000 1025.00000
1844.00000 1148.00000
1843.00000 1249.00000
1388.00000 1225.00000
1451.00000 1535.00000
1684.00000 1473.00000
1738.00000 1619.00000
1809.00000 1533.00000
1896.00000 1342.00000
2151.00000 1507.00000
1581.00000 1657.00000
1580.00000 1501.00000
1586.00000 1339.00000
1983.00000 1571.00000
1980.00000 1430.00000
1977.00000 1276.00000
ID=DP 3862
SCALE=0.025573
LM=24
417.00000 523.00000
513.00000 549.00000
549.00000 527.00000
539.00000 507.00000
629.00000 526.00000
673.00000 492.00000
554.00000 345.00000
567.00000 308.00000
470.00000 317.00000
547.00000 348.00000
528.00000 389.00000
412.00000 353.00000
421.00000 486.00000
496.00000 441.00000
517.00000 500.00000
536.00000 482.00000
553.00000 409.00000
643.00000 465.00000
468.00000 512.00000
465.00000 457.00000
463.00000 417.00000
585.00000 485.00000
582.00000 436.00000
580.00000 396.00000
ID=KU 33219
SCALE=0.098511
LM=24
1526.00000 1562.00000
1797.00000 1658.00000
1903.00000 1579.00000
1881.00000 1539.00000
2132.00000 1589.00000
2245.00000 1520.00000
1943.00000 1118.00000
2034.00000 1007.00000
1676.00000 1023.00000
1902.00000 1130.00000
1840.00000 1202.00000
1510.00000 1164.00000
1550.00000 1469.00000
1767.00000 1356.00000
1805.00000 1514.00000
1857.00000 1451.00000
1941.00000 1306.00000
2161.00000 1458.00000
1676.00000 1546.00000
1672.00000 1401.00000
1673.00000 1279.00000
2012.00000 1489.00000
2006.00000 1361.00000
2006.00000 1270.00000
ID=DP 2638
SCALE=0.032467
LM=24
415.00000 566.00000
490.00000 585.00000
543.00000 569.00000
535.00000 550.00000
612.00000 563.00000
677.00000 558.00000
569.00000 369.00000
611.00000 332.00000
462.00000 332.00000
553.00000 379.00000
525.00000 417.00000
382.00000 374.00000
406.00000 524.00000
483.00000 472.00000
507.00000 544.00000
533.00000 507.00000
550.00000 449.00000
650.00000 525.00000
458.00000 547.00000
457.00000 491.00000
456.00000 444.00000
580.00000 524.00000
580.00000 475.00000
579.00000 436.00000
ID=MgVo-2 (D3)-6-7
SCALE=0.090814
LM=24
1380.00000 1683.00000
1652.00000 1825.00000
1839.00000 1712.00000
1799.00000 1687.00000
2169.00000 1707.00000
2296.00000 1588.00000
1953.00000 1144.00000
2024.00000 1007.00000
1619.00000 1043.00000
1908.00000 1164.00000
1796.00000 1273.00000
1363.00000 1155.00000
1389.00000 1586.00000
1655.00000 1456.00000
1714.00000 1661.00000
1807.00000 1527.00000
1881.00000 1369.00000
2182.00000 1547.00000
1544.00000 1650.00000
1551.00000 1497.00000
1557.00000 1337.00000
2004.00000 1567.00000
2000.00000 1430.00000
1996.00000 1307.00000
ID=MgVo-3 T.P.1-5
SCALE=0.034245
LM=24
354.00000 547.00000
458.00000 589.00000
504.00000 571.00000
501.00000 554.00000
625.00000 565.00000
674.00000 552.00000
567.00000 348.00000
614.00000 309.00000
463.00000 291.00000
546.00000 357.00000
499.00000 391.00000
362.00000 331.00000
369.00000 498.00000
446.00000 454.00000
468.00000 530.00000
501.00000 514.00000
544.00000 434.00000
630.00000 518.00000
415.00000 532.00000
417.00000 466.00000
420.00000 416.00000
565.00000 524.00000
567.00000 466.00000
568.00000 416.00000
ID=P89.13.610 
SCALE=0.096149
LM=24
1351.00000 1730.00000
1630.00000 1876.00000
1797.00000 1824.00000
1778.00000 1752.00000
2172.00000 1787.00000
2341.00000 1672.00000
1987.00000 1190.00000
2117.00000 1040.00000
1694.00000 992.00000
1937.00000 1194.00000
1873.00000 1308.00000
1403.00000 1183.00000
1404.00000 1540.00000
1689.00000 1428.00000
1719.00000 1692.00000
1800.00000 1645.00000
1930.00000 1422.00000
2224.00000 1584.00000
1517.00000 1723.00000
1538.00000 1513.00000
1549.00000 1377.00000
1988.00000 1701.00000
1994.00000 1514.00000
2003.00000 1394.00000
ID=KU 38555
SCALE=0.026809
LM=24
1259.00000 1876.00000
1668.00000 2070.00000
1861.00000 1975.00000
1784.00000 1875.00000
2278.00000 1918.00000
2498.00000 1829.00000
2003.00000 1066.00000
2139.00000 897.00000
1528.00000 878.00000
1893.00000 1088.00000
1766.00000 1218.00000
1227.00000 1092.00000
1278.00000 1678.00000
1552.00000 1482.00000
1652.00000 1773.00000
1802.00000 1694.00000
1947.00000 1412.00000
2299.00000 1677.00000
1488.00000 1865.00000
1489.00000 1559.00000
1491.00000 1355.00000
2067.00000 1771.00000
2058.00000 1532.00000
2058.00000 1335.00000
ID=TMM 937-253
SCALE=0.024876
LM=24
1392.00000 1709.00000
1691.00000 1838.00000
1841.00000 1785.00000
1803.00000 1716.00000
2127.00000 1778.00000
2271.00000 1703.00000
1943.00000 1111.00000
2057.00000 989.00000
1651.00000 982.00000
1881.00000 1123.00000
1832.00000 1250.00000
1383.00000 1166.00000
1438.00000 1547.00000
1692.00000 1438.00000
1744.00000 1661.00000
1807.00000 1616.00000
1924.00000 1354.00000
2162.00000 1594.00000
1564.00000 1681.00000
1573.00000 1470.00000
1576.00000 1338.00000
1985.00000 1633.00000
1987.00000 1449.00000
1993.00000 1308.00000
ID=KU 48342
SCALE=0.027776
LM=24
1429.00000 1730.00000
1714.00000 1829.00000
1813.00000 1750.00000
1805.00000 1715.00000
2115.00000 1794.00000
2226.00000 1746.00000
1963.00000 1171.00000
2014.00000 1031.00000
1608.00000 1034.00000
1906.00000 1167.00000
1774.00000 1343.00000
1415.00000 1189.00000
1452.00000 1621.00000
1685.00000 1474.00000
1716.00000 1679.00000
1809.00000 1626.00000
1894.00000 1420.00000
2137.00000 1650.00000
1591.00000 1702.00000
1592.00000 1521.00000
1593.00000 1390.00000
1968.00000 1642.00000
1970.00000 1488.00000
1971.00000 1362.00000
ID=MgVo-1 J8-1-166
SCALE=0.032257
LM=24
403.00000 558.00000
491.00000 591.00000
526.00000 577.00000
519.00000 559.00000
603.00000 583.00000
632.00000 580.00000
567.00000 401.00000
600.00000 375.00000
478.00000 359.00000
547.00000 406.00000
531.00000 449.00000
411.00000 389.00000
412.00000 522.00000
487.00000 490.00000
496.00000 542.00000
521.00000 533.00000
557.00000 477.00000
620.00000 546.00000
453.00000 552.00000
455.00000 493.00000
456.00000 463.00000
566.00000 549.00000
569.00000 499.00000
570.00000 463.00000
ID=LACM 192/156487
SCALE=0.092288
LM=24
1459.00000 1753.00000
1760.00000 1897.00000
1905.00000 1810.00000
1888.00000 1749.00000
2236.00000 1832.00000
2356.00000 1839.00000
2044.00000 1096.00000
2192.00000 954.00000
1657.00000 956.00000
1983.00000 1113.00000
1866.00000 1233.00000
1443.00000 1100.00000
1479.00000 1612.00000
1755.00000 1460.00000
1787.00000 1712.00000
1886.00000 1636.00000
2011.00000 1360.00000
2271.00000 1657.00000
1627.00000 1719.00000
1635.00000 1489.00000
1634.00000 1351.00000
2076.00000 1703.00000
2079.00000 1457.00000
2081.00000 1314.00000
ID=DhPg-8 860.1 (Horse 3)
SCALE=0.026455
LM=24
1458.00000 1675.00000
1801.00000 1790.00000
1953.00000 1683.00000
1915.00000 1656.00000
2295.00000 1679.00000
2445.00000 1629.00000
2055.00000 1051.00000
2112.00000 955.00000
1788.00000 953.00000
1989.00000 1088.00000
1901.00000 1183.00000
1580.00000 1014.00000
1488.00000 1499.00000
1768.00000 1404.00000
1833.00000 1606.00000
1898.00000 1525.00000
2003.00000 1325.00000
2336.00000 1527.00000
1649.00000 1623.00000
1662.00000 1423.00000
1674.00000 1280.00000
2124.00000 1550.00000
2126.00000 1366.00000
2128.00000 1260.00000
ID=DP 2595
SCALE=0.033003
LM=24
1317.00000 1859.00000
1698.00000 2041.00000
1926.00000 1909.00000
1865.00000 1870.00000
2259.00000 1861.00000
2560.00000 1695.00000
2071.00000 1092.00000
2179.00000 901.00000
1709.00000 906.00000
1987.00000 1124.00000
1904.00000 1332.00000
1279.00000 1205.00000
1324.00000 1745.00000
1726.00000 1525.00000
1750.00000 1809.00000
1844.00000 1714.00000
2029.00000 1402.00000
2382.00000 1650.00000
1522.00000 1849.00000
1528.00000 1619.00000
1538.00000 1404.00000
2105.00000 1723.00000
2107.00000 1511.00000
2116.00000 1324.00000
ID=UTEP 54-1212
SCALE=0.021977
LM=24
443.00000 526.00000
513.00000 542.00000
551.00000 530.00000
544.00000 517.00000
605.00000 524.00000
641.00000 518.00000
582.00000 364.00000
597.00000 339.00000
488.00000 332.00000
563.00000 371.00000
547.00000 407.00000
441.00000 369.00000
444.00000 487.00000
507.00000 455.00000
526.00000 500.00000
541.00000 483.00000
569.00000 433.00000
625.00000 491.00000
485.00000 517.00000
484.00000 464.00000
484.00000 426.00000
580.00000 501.00000
580.00000 453.00000
581.00000 417.00000
ID=DP 4548
SCALE=0.085681
LM=24
390.00000 525.00000
467.00000 556.00000
515.00000 533.00000
506.00000 518.00000
585.00000 537.00000
633.00000 525.00000
544.00000 366.00000
569.00000 335.00000
460.00000 326.00000
530.00000 367.00000
507.00000 400.00000
383.00000 362.00000
395.00000 484.00000
472.00000 451.00000
484.00000 502.00000
502.00000 487.00000
533.00000 432.00000
610.00000 495.00000
436.00000 517.00000
437.00000 457.00000
437.00000 431.00000
551.00000 506.00000
552.00000 452.00000
552.00000 424.00000
ID=LACM 192/156483
SCALE=0.099454
LM=24
1454.00000 1569.00000
1760.00000 1757.00000
1855.00000 1694.00000
1843.00000 1644.00000
2228.00000 1716.00000
2370.00000 1612.00000
2045.00000 1097.00000
2149.00000 989.00000
1815.00000 948.00000
1985.00000 1125.00000
1902.00000 1228.00000
1503.00000 1053.00000
1496.00000 1469.00000
1731.00000 1394.00000
1800.00000 1586.00000
1861.00000 1520.00000
2029.00000 1339.00000
2278.00000 1567.00000
1626.00000 1601.00000
1641.00000 1405.00000
1650.00000 1272.00000
2057.00000 1569.00000
2064.00000 1422.00000
2073.00000 1286.00000
ID=KU 44396
SCALE=0.029068
LM=24
1537.00000 1627.00000
1785.00000 1722.00000
1903.00000 1671.00000
1892.00000 1618.00000
2174.00000 1609.00000
2283.00000 1499.00000
1987.00000 1091.00000
2000.00000 1013.00000
1725.00000 1028.00000
1914.00000 1124.00000
1910.00000 1222.00000
1510.00000 1211.00000
1563.00000 1495.00000
1775.00000 1444.00000
1826.00000 1578.00000
1883.00000 1497.00000
1979.00000 1303.00000
2204.00000 1458.00000
1680.00000 1618.00000
1680.00000 1460.00000
1684.00000 1309.00000
2037.00000 1536.00000
2038.00000 1388.00000
2038.00000 1230.00000
ID=DP 3863
SCALE=0.026808
LM=24
1480.00000 1724.00000
1800.00000 1870.00000
1941.00000 1790.00000
1912.00000 1739.00000
2252.00000 1830.00000
2382.00000 1746.00000
2043.00000 1166.00000
2166.00000 1043.00000
1767.00000 995.00000
1983.00000 1164.00000
1929.00000 1343.00000
1480.00000 1145.00000
1526.00000 1603.00000
1781.00000 1461.00000
1832.00000 1679.00000
1914.00000 1620.00000
1998.00000 1403.00000
2289.00000 1645.00000
1660.00000 1727.00000
1663.00000 1509.00000
1663.00000 1356.00000
2094.00000 1690.00000
2095.00000 1512.00000
2095.00000 1368.00000
ID=KU 81894
SCALE=0.029672
LM=24
1356.00000 1783.00000
1706.00000 1931.00000
1909.00000 1886.00000
1874.00000 1807.00000
2266.00000 1939.00000
2420.00000 1861.00000
2063.00000 1097.00000
2254.00000 947.00000
1635.00000 911.00000
2004.00000 1084.00000
1900.00000 1259.00000
1369.00000 1047.00000
1395.00000 1665.00000
1704.00000 1484.00000
1776.00000 1743.00000
1872.00000 1675.00000
2063.00000 1437.00000
2318.00000 1791.00000
1568.00000 1742.00000
1575.00000 1496.00000
1582.00000 1341.00000
2095.00000 1767.00000
2107.00000 1542.00000
2125.00000 1370.00000
ID=DhPg-8 862 (Horse A)
SCALE=0.024875
LM=24
370.00000 489.00000
459.00000 549.00000
503.00000 531.00000
494.00000 512.00000
620.00000 532.00000
658.00000 501.00000
556.00000 334.00000
579.00000 298.00000
474.00000 288.00000
532.00000 341.00000
510.00000 372.00000
392.00000 312.00000
385.00000 454.00000
457.00000 425.00000
476.00000 493.00000
503.00000 471.00000
543.00000 416.00000
618.00000 485.00000
424.00000 487.00000
429.00000 432.00000
434.00000 391.00000
559.00000 496.00000
561.00000 448.00000
564.00000 396.00000
ID=TMM 937-678
SCALE=0.110656
LM=24
1453.00000 1647.00000
1687.00000 1757.00000
1792.00000 1700.00000
1766.00000 1673.00000
2029.00000 1720.00000
2139.00000 1662.00000
1881.00000 1157.00000
1991.00000 1051.00000
1617.00000 1031.00000
1836.00000 1164.00000
1809.00000 1312.00000
1429.00000 1193.00000
1463.00000 1550.00000
1668.00000 1423.00000
1707.00000 1606.00000
1756.00000 1583.00000
1863.00000 1376.00000
2062.00000 1582.00000
1579.00000 1658.00000
1580.00000 1473.00000
1579.00000 1362.00000
1915.00000 1616.00000
1914.00000 1460.00000
1914.00000 1343.00000
ID=DP 3854
SCALE=0.027623
LM=24
396.00000 523.00000
484.00000 568.00000
532.00000 543.00000
522.00000 527.00000
614.00000 548.00000
658.00000 525.00000
559.00000 346.00000
578.00000 308.00000
463.00000 313.00000
545.00000 360.00000
515.00000 385.00000
390.00000 366.00000
409.00000 485.00000
481.00000 449.00000
500.00000 517.00000
517.00000 494.00000
548.00000 423.00000
629.00000 490.00000
447.00000 522.00000
447.00000 455.00000
447.00000 421.00000
572.00000 506.00000
571.00000 453.00000
572.00000 411.00000
ID=KU 34084
SCALE=0.094033
LM=24
428.00000 505.00000
503.00000 542.00000
540.00000 523.00000
535.00000 507.00000
613.00000 524.00000
650.00000 507.00000
551.00000 365.00000
591.00000 347.00000
468.00000 333.00000
538.00000 371.00000
531.00000 395.00000
420.00000 377.00000
434.00000 468.00000
494.00000 443.00000
509.00000 497.00000
533.00000 476.00000
553.00000 425.00000
621.00000 477.00000
472.00000 506.00000
472.00000 454.00000
472.00000 422.00000
576.00000 491.00000
576.00000 445.00000
576.00000 418.00000
ID=DP 2652
SCALE=0.098517
LM=24
1330.00000 1669.00000
1615.00000 1782.00000
1774.00000 1686.00000
1753.00000 1648.00000
2080.00000 1699.00000
2223.00000 1608.00000
1880.00000 1108.00000
2000.00000 998.00000
1546.00000 994.00000
1842.00000 1127.00000
1737.00000 1233.00000
1303.00000 1110.00000
1360.00000 1561.00000
1628.00000 1424.00000
1676.00000 1625.00000
1736.00000 1530.00000
1836.00000 1338.00000
2130.00000 1580.00000
1495.00000 1599.00000
1499.00000 1431.00000
1501.00000 1294.00000
1931.00000 1545.00000
1930.00000 1415.00000
1931.00000 1280.00000
ID=MgVo-3 85-89
SCALE=0.033112
LM=24
410.00000 528.00000
500.00000 554.00000
534.00000 542.00000
526.00000 520.00000
624.00000 541.00000
659.00000 519.00000
571.00000 352.00000
608.00000 322.00000
464.00000 318.00000
559.00000 354.00000
523.00000 383.00000
403.00000 347.00000
421.00000 494.00000
484.00000 446.00000
503.00000 503.00000
529.00000 487.00000
552.00000 430.00000
630.00000 496.00000
460.00000 509.00000
460.00000 456.00000
460.00000 416.00000
579.00000 500.00000
580.00000 452.00000
581.00000 408.00000
ID=UTEP 22-1608
SCALE=0.107259
LM=24
413.00000 573.00000
505.00000 594.00000
544.00000 575.00000
538.00000 557.00000
636.00000 575.00000
676.00000 554.00000
582.00000 384.00000
616.00000 349.00000
464.00000 348.00000
567.00000 394.00000
529.00000 433.00000
400.00000 387.00000
418.00000 535.00000
493.00000 483.00000
508.00000 549.00000
534.00000 532.00000
565.00000 452.00000
646.00000 528.00000
466.00000 553.00000
466.00000 501.00000
468.00000 456.00000
590.00000 535.00000
590.00000 491.00000
590.00000 441.00000
ID=EE0946-1 (MgVo-1) T3-21-79
SCALE=0.098084
LM=24
1295.00000 1650.00000
1569.00000 1769.00000
1700.00000 1728.00000
1692.00000 1664.00000
1992.00000 1683.00000
2159.00000 1621.00000
1855.00000 1107.00000
1892.00000 989.00000
1604.00000 1013.00000
1809.00000 1146.00000
1745.00000 1254.00000
1335.00000 1181.00000
1323.00000 1507.00000
1611.00000 1410.00000
1634.00000 1611.00000
1703.00000 1543.00000
1817.00000 1331.00000
2096.00000 1543.00000
1459.00000 1638.00000
1472.00000 1483.00000
1492.00000 1325.00000
1855.00000 1579.00000
1869.00000 1436.00000
1889.00000 1289.00000
ID=KU 27215
SCALE=0.030486
LM=24
1363.00000 1710.00000
1699.00000 1846.00000
1859.00000 1772.00000
1830.00000 1705.00000
2187.00000 1715.00000
2350.00000 1626.00000
1969.00000 1097.00000
2032.00000 989.00000
1689.00000 986.00000
1885.00000 1147.00000
1825.00000 1235.00000
1387.00000 1101.00000
1387.00000 1577.00000
1646.00000 1431.00000
1721.00000 1661.00000
1812.00000 1601.00000
1945.00000 1331.00000
2229.00000 1537.00000
1545.00000 1711.00000
1546.00000 1495.00000
1547.00000 1334.00000
2017.00000 1620.00000
2016.00000 1442.00000
2017.00000 1297.00000
ID=48719 
SCALE=0.027931
LM=24
385.00000 518.00000
468.00000 560.00000
515.00000 538.00000
511.00000 523.00000
596.00000 549.00000
644.00000 548.00000
555.00000 369.00000
583.00000 340.00000
478.00000 323.00000
539.00000 371.00000
512.00000 403.00000
399.00000 358.00000
403.00000 475.00000
477.00000 448.00000
482.00000 514.00000
515.00000 487.00000
537.00000 437.00000
617.00000 511.00000
435.00000 506.00000
442.00000 453.00000
446.00000 415.00000
557.00000 510.00000
561.00000 463.00000
565.00000 425.00000
ID=P94.1.242 
SCALE=0.119326
LM=24
1367.00000 1738.00000
1693.00000 1952.00000
1845.00000 1865.00000
1814.00000 1815.00000
2168.00000 1871.00000
2305.00000 1820.00000
2041.00000 1145.00000
2183.00000 1025.00000
1678.00000 1006.00000
1983.00000 1171.00000
1869.00000 1339.00000
1434.00000 1141.00000
1410.00000 1634.00000
1719.00000 1498.00000
1726.00000 1757.00000
1835.00000 1684.00000
1960.00000 1445.00000
2226.00000 1711.00000
1557.00000 1763.00000
1578.00000 1541.00000
1596.00000 1380.00000
2006.00000 1730.00000
2017.00000 1549.00000
2027.00000 1388.00000
ID=MgVo-1 H7(W)-3-36
SCALE=0.028169
LM=24
1404.00000 1629.00000
1650.00000 1712.00000
1799.00000 1661.00000
1768.00000 1612.00000
2038.00000 1670.00000
2163.00000 1623.00000
1920.00000 1141.00000
1993.00000 1025.00000
1658.00000 994.00000
1871.00000 1141.00000
1785.00000 1245.00000
1419.00000 1062.00000
1417.00000 1481.00000
1622.00000 1369.00000
1700.00000 1572.00000
1762.00000 1522.00000
1906.00000 1333.00000
2100.00000 1526.00000
1547.00000 1576.00000
1553.00000 1417.00000
1563.00000 1281.00000
1920.00000 1548.00000
1928.00000 1407.00000
1938.00000 1270.00000
ID=LACM 192/116874
SCALE=0.032890
LM=24
438.00000 545.00000
519.00000 568.00000
569.00000 543.00000
556.00000 527.00000
636.00000 539.00000
685.00000 524.00000
569.00000 372.00000
598.00000 330.00000
488.00000 326.00000
554.00000 385.00000
547.00000 408.00000
424.00000 378.00000
441.00000 507.00000
513.00000 463.00000
533.00000 517.00000
556.00000 497.00000
574.00000 438.00000
660.00000 497.00000
486.00000 534.00000
482.00000 474.00000
480.00000 437.00000
602.00000 513.00000
601.00000 460.00000
600.00000 426.00000
ID=KU 35085
SCALE=0.101771
LM=24
1424.00000 1620.00000
1703.00000 1737.00000
1820.00000 1657.00000
1797.00000 1612.00000
2135.00000 1693.00000
2259.00000 1616.00000
1963.00000 1122.00000
2048.00000 966.00000
1688.00000 980.00000
1921.00000 1147.00000
1817.00000 1244.00000
1452.00000 1067.00000
1454.00000 1510.00000
1672.00000 1385.00000
1717.00000 1581.00000
1816.00000 1496.00000
1912.00000 1332.00000
2170.00000 1545.00000
1582.00000 1592.00000
1590.00000 1412.00000
1602.00000 1290.00000
1978.00000 1563.00000
1981.00000 1414.00000
1986.00000 1284.00000
ID=MgVo-2 D6-D-4
SCALE=0.034721
LM=24
377.00000 559.00000
479.00000 607.00000
530.00000 576.00000
521.00000 558.00000
629.00000 579.00000
687.00000 553.00000
577.00000 369.00000
595.00000 331.00000
465.00000 329.00000
560.00000 387.00000
518.00000 413.00000
386.00000 357.00000
389.00000 521.00000
480.00000 475.00000
496.00000 546.00000
524.00000 513.00000
554.00000 441.00000
651.00000 526.00000
436.00000 546.00000
439.00000 485.00000
441.00000 443.00000
580.00000 527.00000
581.00000 478.00000
581.00000 436.00000
ID=MgVo-2 B4(S)-12-8
SCALE=0.088023
LM=24
441.00000 537.00000
523.00000 567.00000
550.00000 551.00000
550.00000 531.00000
632.00000 542.00000
658.00000 539.00000
587.00000 392.00000
628.00000 362.00000
491.00000 358.00000
570.00000 391.00000
550.00000 418.00000
431.00000 406.00000
446.00000 510.00000
512.00000 471.00000
529.00000 528.00000
548.00000 506.00000
577.00000 453.00000
647.00000 506.00000
488.00000 534.00000
488.00000 487.00000
488.00000 447.00000
594.00000 518.00000
593.00000 475.00000
594.00000 441.00000
ID=DP 4547
SCALE=0.092861
LM=24
403.00000 544.00000
497.00000 583.00000
525.00000 569.00000
518.00000 549.00000
626.00000 569.00000
663.00000 538.00000
558.00000 385.00000
596.00000 353.00000
462.00000 341.00000
541.00000 378.00000
527.00000 418.00000
407.00000 374.00000
423.00000 495.00000
485.00000 467.00000
491.00000 530.00000
518.00000 519.00000
557.00000 455.00000
625.00000 520.00000
455.00000 540.00000
455.00000 485.00000
456.00000 443.00000
573.00000 532.00000
574.00000 488.00000
574.00000 452.00000
ID=TMM 937-923
SCALE=0.103091
LM=24
1380.00000 1627.00000
1641.00000 1815.00000
1791.00000 1772.00000
1769.00000 1720.00000
2104.00000 1788.00000
2252.00000 1703.00000
1994.00000 1145.00000
2056.00000 1065.00000
1717.00000 1005.00000
1931.00000 1159.00000
1837.00000 1286.00000
1475.00000 1049.00000
1401.00000 1537.00000
1638.00000 1421.00000
1721.00000 1680.00000
1796.00000 1599.00000
1925.00000 1396.00000
2152.00000 1647.00000
1538.00000 1657.00000
1555.00000 1489.00000
1577.00000 1313.00000
1948.00000 1647.00000
1960.00000 1501.00000
1979.00000 1335.00000
ID=LACM 192/18104
SCALE=0.030957
LM=24
1423.00000 1745.00000
1769.00000 1844.00000
1908.00000 1744.00000
1891.00000 1698.00000
2265.00000 1702.00000
2427.00000 1497.00000
1978.00000 1113.00000
2029.00000 984.00000
1634.00000 1000.00000
1927.00000 1124.00000
1856.00000 1277.00000
1378.00000 1189.00000
1467.00000 1600.00000
1745.00000 1487.00000
1810.00000 1672.00000
1859.00000 1594.00000
1964.00000 1391.00000
2248.00000 1535.00000
1620.00000 1701.00000
1614.00000 1509.00000
1608.00000 1384.00000
2082.00000 1611.00000
2072.00000 1435.00000
2062.00000 1322.00000
ID=KU 41178
SCALE=0.027624
LM=24
1423.00000 1659.00000
1656.00000 1797.00000
1810.00000 1687.00000
1787.00000 1647.00000
2137.00000 1694.00000
2282.00000 1615.00000
1981.00000 1112.00000
2052.00000 973.00000
1670.00000 990.00000
1931.00000 1149.00000
1821.00000 1234.00000
1366.00000 1149.00000
1414.00000 1531.00000
1704.00000 1412.00000
1694.00000 1636.00000
1810.00000 1519.00000
1903.00000 1310.00000
2188.00000 1537.00000
1562.00000 1663.00000
1562.00000 1456.00000
1558.00000 1320.00000
1989.00000 1559.00000
1982.00000 1404.00000
1976.00000 1278.00000
ID=MgVo-1 K6-2-23
SCALE=0.031542
LM=24
1336.00000 1769.00000
1632.00000 1845.00000
1791.00000 1751.00000
1753.00000 1723.00000
2124.00000 1707.00000
2287.00000 1639.00000
1877.00000 1043.00000
1919.00000 929.00000
1481.00000 965.00000
1830.00000 1068.00000
1702.00000 1187.00000
1195.00000 1150.00000
1340.00000 1645.00000
1607.00000 1414.00000
1679.00000 1668.00000
1763.00000 1561.00000
1812.00000 1313.00000
2177.00000 1547.00000
1501.00000 1688.00000
1486.00000 1510.00000
1471.00000 1331.00000
1949.00000 1560.00000
1930.00000 1393.00000
1919.00000 1234.00000
ID=MgVo-1 K7-1-6
SCALE=0.028984
LM=24
383.00000 550.00000
483.00000 582.00000
520.00000 567.00000
514.00000 543.00000
610.00000 572.00000
650.00000 567.00000
545.00000 365.00000
577.00000 325.00000
459.00000 325.00000
526.00000 374.00000
519.00000 414.00000
371.00000 356.00000
394.00000 493.00000
481.00000 463.00000
492.00000 524.00000
517.00000 501.00000
547.00000 446.00000
631.00000 519.00000
440.00000 541.00000
437.00000 471.00000
435.00000 437.00000
567.00000 534.00000
566.00000 465.00000
566.00000 430.00000
ID=UTEP 22-1609
SCALE=0.085723
LM=24
398.00000 523.00000
492.00000 555.00000
528.00000 535.00000
519.00000 516.00000
612.00000 541.00000
655.00000 533.00000
556.00000 334.00000
588.00000 299.00000
443.00000 299.00000
544.00000 341.00000
521.00000 374.00000
383.00000 339.00000
408.00000 477.00000
479.00000 445.00000
499.00000 498.00000
523.00000 477.00000
561.00000 411.00000
639.00000 480.00000
453.00000 506.00000
448.00000 451.00000
444.00000 409.00000
573.00000 490.00000
573.00000 434.00000
572.00000 393.00000
ID=P98.5.234 
SCALE=0.100849
LM=24
398.00000 544.00000
486.00000 587.00000
543.00000 565.00000
536.00000 548.00000
614.00000 575.00000
666.00000 571.00000
576.00000 371.00000
597.00000 342.00000
484.00000 321.00000
560.00000 383.00000
545.00000 438.00000
404.00000 353.00000
408.00000 502.00000
476.00000 469.00000
504.00000 529.00000
535.00000 522.00000
584.00000 456.00000
655.00000 519.00000
451.00000 537.00000
452.00000 482.00000
455.00000 435.00000
587.00000 528.00000
590.00000 480.00000
593.00000 434.00000
ID=LACM 192/156484
SCALE=0.090675
LM=24
1437.00000 1728.00000
1805.00000 1864.00000
1990.00000 1751.00000
1953.00000 1690.00000
2321.00000 1697.00000
2485.00000 1590.00000
2059.00000 1065.00000
2142.00000 943.00000
1766.00000 946.00000
1989.00000 1124.00000
1926.00000 1219.00000
1462.00000 1050.00000
1464.00000 1569.00000
1740.00000 1430.00000
1827.00000 1651.00000
1925.00000 1579.00000
2053.00000 1304.00000
2361.00000 1502.00000
1638.00000 1709.00000
1640.00000 1492.00000
1643.00000 1315.00000
2154.00000 1593.00000
2150.00000 1419.00000
2150.00000 1279.00000
ID=KU 45751
SCALE=0.026446
LM=24
391.00000 509.00000
483.00000 549.00000
530.00000 528.00000
518.00000 512.00000
616.00000 548.00000
669.00000 527.00000
570.00000 334.00000
612.00000 304.00000
463.00000 284.00000
543.00000 339.00000
521.00000 371.00000
381.00000 335.00000
398.00000 477.00000
479.00000 433.00000
494.00000 495.00000
519.00000 473.00000
548.00000 416.00000
643.00000 501.00000
443.00000 495.00000
442.00000 436.00000
442.00000 395.00000
571.00000 494.00000
570.00000 438.00000
570.00000 397.00000
ID=DP 2576
SCALE=0.104478
LM=24
433.00000 520.00000
521.00000 538.00000
555.00000 517.00000
548.00000 499.00000
645.00000 506.00000
679.00000 474.00000
569.00000 340.00000
586.00000 300.00000
469.00000 309.00000
548.00000 346.00000
524.00000 378.00000
401.00000 361.00000
435.00000 475.00000
496.00000 436.00000
520.00000 487.00000
543.00000 466.00000
568.00000 409.00000
645.00000 463.00000
480.00000 502.00000
473.00000 451.00000
468.00000 414.00000
594.00000 480.00000
588.00000 436.00000
584.00000 397.00000
ID=P99.3.6 
SCALE=0.108798
LM=24
392.00000 535.00000
482.00000 575.00000
530.00000 559.00000
518.00000 539.00000
637.00000 568.00000
676.00000 537.00000
566.00000 362.00000
595.00000 323.00000
459.00000 320.00000
547.00000 359.00000
521.00000 408.00000
384.00000 362.00000
402.00000 503.00000
481.00000 456.00000
497.00000 512.00000
529.00000 500.00000
557.00000 439.00000
642.00000 514.00000
447.00000 517.00000
446.00000 465.00000
444.00000 421.00000
579.00000 518.00000
577.00000 468.00000
576.00000 415.00000
ID=P94.1.259 
SCALE=0.101988
LM=24
468.00000 536.00000
529.00000 551.00000
574.00000 536.00000
565.00000 523.00000
632.00000 537.00000
673.00000 521.00000
584.00000 379.00000
602.00000 357.00000
494.00000 351.00000
566.00000 386.00000
561.00000 412.00000
439.00000 401.00000
463.00000 494.00000
531.00000 467.00000
544.00000 509.00000
560.00000 492.00000
583.00000 439.00000
645.00000 495.00000
502.00000 521.00000
498.00000 469.00000
496.00000 436.00000
601.00000 508.00000
599.00000 459.00000
598.00000 424.00000
ID=DP 3868
SCALE=0.088149
LM=24
1409.00000 1598.00000
1690.00000 1774.00000
1829.00000 1701.00000
1796.00000 1656.00000
2085.00000 1700.00000
2228.00000 1634.00000
1953.00000 1190.00000
2063.00000 1075.00000
1687.00000 1055.00000
1896.00000 1185.00000
1815.00000 1269.00000
1454.00000 1182.00000
1431.00000 1515.00000
1669.00000 1435.00000
1741.00000 1602.00000
1797.00000 1540.00000
1924.00000 1386.00000
2144.00000 1569.00000
1570.00000 1622.00000
1588.00000 1475.00000
1609.00000 1348.00000
1956.00000 1610.00000
1969.00000 1479.00000
1982.00000 1352.00000
ID=DP 4540
SCALE=0.030120
LM=24
1507.00000 1773.00000
1830.00000 1851.00000
1956.00000 1756.00000
1916.00000 1719.00000
2281.00000 1705.00000
2406.00000 1601.00000
2016.00000 1112.00000
2061.00000 963.00000
1679.00000 994.00000
1976.00000 1132.00000
1871.00000 1281.00000
1407.00000 1179.00000
1502.00000 1668.00000
1765.00000 1485.00000
1821.00000 1686.00000
1910.00000 1564.00000
1981.00000 1359.00000
2315.00000 1567.00000
1684.00000 1721.00000
1664.00000 1554.00000
1641.00000 1369.00000
2106.00000 1593.00000
2081.00000 1424.00000
2069.00000 1275.00000
ID=MgVo-3 85-41
SCALE=0.031446
LM=24
388.00000 504.00000
468.00000 543.00000
506.00000 533.00000
497.00000 512.00000
601.00000 523.00000
627.00000 500.00000
527.00000 349.00000
556.00000 317.00000
440.00000 317.00000
510.00000 362.00000
493.00000 385.00000
390.00000 366.00000
400.00000 454.00000
467.00000 439.00000
479.00000 493.00000
497.00000 480.00000
520.00000 415.00000
598.00000 469.00000
432.00000 506.00000
433.00000 446.00000
434.00000 417.00000
549.00000 494.00000
549.00000 441.00000
549.00000 410.00000
ID=KU 27902
SCALE=0.101568
LM=24
1369.00000 1688.00000
1675.00000 1841.00000
1811.00000 1769.00000
1797.00000 1715.00000
2151.00000 1759.00000
2339.00000 1581.00000
1929.00000 1157.00000
1984.00000 1026.00000
1621.00000 1022.00000
1868.00000 1162.00000
1809.00000 1306.00000
1350.00000 1148.00000
1389.00000 1558.00000
1681.00000 1493.00000
1720.00000 1678.00000
1773.00000 1609.00000
1894.00000 1417.00000
2163.00000 1593.00000
1548.00000 1698.00000
1553.00000 1501.00000
1557.00000 1375.00000
1978.00000 1646.00000
1973.00000 1481.00000
1971.00000 1355.00000
ID=KU 32785
SCALE=0.028409
LM=24
1304.00000 1753.00000
1627.00000 1876.00000
1786.00000 1779.00000
1747.00000 1750.00000
2124.00000 1788.00000
2260.00000 1704.00000
1899.00000 1104.00000
1978.00000 969.00000
1526.00000 997.00000
1852.00000 1127.00000
1707.00000 1253.00000
1277.00000 1128.00000
1321.00000 1633.00000
1563.00000 1446.00000
1667.00000 1738.00000
1732.00000 1626.00000
1862.00000 1370.00000
2178.00000 1639.00000
1484.00000 1705.00000
1480.00000 1532.00000
1472.00000 1343.00000
1952.00000 1617.00000
1945.00000 1466.00000
1942.00000 1302.00000
ID=MgVo-1 J7-1-12
SCALE=0.030958
LM=24
377.00000 501.00000
478.00000 528.00000
517.00000 509.00000
508.00000 490.00000
599.00000 524.00000
640.00000 524.00000
552.00000 318.00000
582.00000 281.00000
459.00000 266.00000
537.00000 324.00000
511.00000 353.00000
374.00000 319.00000
389.00000 460.00000
465.00000 417.00000
487.00000 481.00000
506.00000 459.00000
541.00000 393.00000
627.00000 475.00000
434.00000 491.00000
435.00000 434.00000
435.00000 377.00000
560.00000 473.00000
561.00000 427.00000
563.00000 375.00000
ID=UTEP 25-537
SCALE=0.088234
LM=24
409.00000 517.00000
506.00000 548.00000
542.00000 532.00000
535.00000 516.00000
612.00000 541.00000
668.00000 525.00000
573.00000 344.00000
608.00000 314.00000
482.00000 310.00000
549.00000 350.00000
524.00000 379.00000
398.00000 360.00000
417.00000 471.00000
494.00000 438.00000
509.00000 497.00000
527.00000 484.00000
557.00000 422.00000
643.00000 494.00000
461.00000 502.00000
460.00000 453.00000
460.00000 412.00000
580.00000 500.00000
580.00000 456.00000
579.00000 410.00000
ID=KU 36438
SCALE=0.099597
LM=24
392.00000 485.00000
475.00000 519.00000
514.00000 495.00000
508.00000 481.00000
603.00000 490.00000
646.00000 467.00000
542.00000 321.00000
567.00000 289.00000
439.00000 289.00000
531.00000 328.00000
502.00000 359.00000
379.00000 325.00000
400.00000 454.00000
474.00000 413.00000
487.00000 468.00000
509.00000 450.00000
530.00000 382.00000
615.00000 445.00000
438.00000 471.00000
437.00000 421.00000
436.00000 385.00000
559.00000 455.00000
557.00000 409.00000
556.00000 379.00000
ID=MgVo-2 C6(W)-13-1
SCALE=0.104369
LM=24
1361.00000 1592.00000
1640.00000 1757.00000
1780.00000 1708.00000
1771.00000 1656.00000
2109.00000 1732.00000
2241.00000 1632.00000
1943.00000 1115.00000
2062.00000 994.00000
1679.00000 961.00000
1893.00000 1123.00000
1828.00000 1249.00000
1371.00000 1076.00000
1371.00000 1496.00000
1670.00000 1423.00000
1685.00000 1589.00000
1764.00000 1549.00000
1930.00000 1357.00000
2160.00000 1567.00000
1519.00000 1611.00000
1527.00000 1431.00000
1541.00000 1257.00000
1951.00000 1596.00000
1956.00000 1444.00000
1963.00000 1277.00000
ID=KU 38612
SCALE=0.029239
LM=24
1274.00000 1671.00000
1610.00000 1830.00000
1741.00000 1766.00000
1723.00000 1696.00000
2106.00000 1754.00000
2262.00000 1588.00000
1875.00000 1080.00000
1922.00000 953.00000
1583.00000 962.00000
1799.00000 1113.00000
1733.00000 1214.00000
1321.00000 1115.00000
1306.00000 1545.00000
1591.00000 1394.00000
1615.00000 1640.00000
1712.00000 1585.00000
1851.00000 1335.00000
2139.00000 1553.00000
1461.00000 1667.00000
1462.00000 1484.00000
1471.00000 1341.00000
1925.00000 1610.00000
1926.00000 1441.00000
1935.00000 1282.00000
ID=KU 46778
SCALE=0.028487
LM=24
1406.00000 1679.00000
1733.00000 1817.00000
1894.00000 1706.00000
1864.00000 1660.00000
2143.00000 1681.00000
2297.00000 1674.00000
1999.00000 1137.00000
2097.00000 998.00000
1691.00000 1031.00000
1946.00000 1144.00000
1846.00000 1252.00000
1481.00000 1137.00000
1436.00000 1550.00000
1705.00000 1455.00000
1774.00000 1640.00000
1846.00000 1532.00000
1958.00000 1367.00000
2228.00000 1556.00000
1588.00000 1657.00000
1601.00000 1491.00000
1621.00000 1354.00000
2019.00000 1582.00000
2026.00000 1429.00000
2037.00000 1316.00000
ID=DP 2651
SCALE=0.028567
LM=24
412.00000 523.00000
501.00000 558.00000
537.00000 544.00000
529.00000 525.00000
610.00000 551.00000
650.00000 531.00000
565.00000 370.00000
594.00000 336.00000
481.00000 339.00000
545.00000 377.00000
530.00000 413.00000
419.00000 369.00000
426.00000 485.00000
489.00000 455.00000
507.00000 509.00000
528.00000 497.00000
558.00000 432.00000
626.00000 501.00000
462.00000 527.00000
463.00000 460.00000
463.00000 432.00000
574.00000 517.00000
574.00000 452.00000
575.00000 422.00000
ID=LACM 192/156486
SCALE=0.093729
