# Supplementary material for: Cheek tooth morphology and ancient mitochondrial DNA of late Pleistocene horses from the western interior of North America: Implications for the taxonomy of North American Late Pleistocene Equus
Source: PLoS One. 2017 Aug 17;12(8):e0183045. doi: 10.1371/journal.pone.0183045 (PMC5560644; doi:10.1371/journal.pone.0183045)
Supplement: S4 File — (TXT) [file pone.0183045.s004.txt]

LM=50
0	0
0.657763831	0.082469136
1.29253829	-0.055501253
1.939131657	-0.164938272
2.596895488	-0.082469136
3.220499484	-0.247407407
3.912423149	-0.247407407
4.501867311	0
5.011854662	0.348639165
5.198762094	0.910367033
5.537237205	1.413780415
5.734928695	2.023817584
5.772839506	2.631718408
5.607901235	3.255322404
5.207670664	3.781465139
4.657404579	4.12345679
4.060060278	4.351791574
3.410196587	4.453333333
2.786592591	4.288395062
2.18163947	4.078429593
1.690173403	3.711111111
1.100729242	3.463703704
0.45815175	3.344571503
-0.112318916	3.051358025
-0.713613287	2.832559553
-1.359526908	2.721481481
-2.051450574	2.721481481
-2.606734901	3.051358025
-3.113709926	3.381234568
-3.552365283	3.876049383
-4.059340309	4.205925926
-4.615692808	4.533223673
-5.177420676	4.847544133
-5.739148544	5.161864593
-6.170097974	5.675283159
-6.753292808	5.937777778
-7.339753086	5.687386487
-7.422222222	5.097942325
-7.174814815	4.508498164
-6.927407407	3.919054002
-6.526866835	3.393039674
-6.432592593	2.740165679
-6.267654321	2.116561683
-5.937777778	1.609586657
-5.454533633	1.166138572
-4.820341814	1.026761567
-4.21211837	0.824691358
-3.554354539	0.742222222
-2.930750543	0.907160494
-2.341306381	1.154567901
ID=KU 36625
COMMENT=The coordinates of all specimens in this dataset are scaled in millimeters (mm)
LM=50
0	0
0.828829981	0.196965474
1.443533178	-0.417737724
2.091619546	-0.951846819
2.902655093	-1.25375
3.615746827	-1.792110463
4.491565378	-1.937613636
5.380442386	-2.051590909
6.302535792	-2.017805117
7.110985467	-1.709659091
7.632091697	-1.03018103
7.971629417	-0.234734219
8.206363636	0.604123623
8.231759269	1.456308913
7.978409091	2.287455772
7.636477273	3.015144575
7.146379769	3.68146114
6.531676571	4.296164338
5.751707316	4.673068182
4.97416612	5.05583388
4.210007963	5.470909091
3.383272499	5.434863408
2.701802961	4.981348416
2.167693866	4.333262048
1.828156146	3.537815237
1.310738636	2.849431818
0.645960684	2.355619774
-0.211405308	2.165568182
-1.011699278	2.037494733
-1.87391243	2.215844248
-2.488615627	2.830547445
-3.136701995	3.36465654
-3.841749204	3.76125
-4.636204346	4.103181818
-5.308915643	4.73902928
-6.083481835	5.128977273
-6.972358842	5.242954545
-7.861235849	5.128977273
-8.543641465	4.677722171
-8.890227273	3.885194774
-8.77625	2.996317767
-8.379388126	2.224615399
-7.978409091	1.454618414
-7.636477273	0.660163272
-7.085609489	0.01901858
-6.665477667	-0.74304506
-5.893719708	-1.139772727
-5.074584045	-1.313334045
-4.210387558	-1.139772727
-3.529909688	-0.683863636
ID=DP 2614
LM=50
0	0
0.533445207	0.2699381
1.107928276	-0.028175877
1.668482332	-0.359917467
2.32917758	-0.449896833
2.931144087	-0.218133745
3.329236566	0.26222818
3.843675612	0.694397779
4.109066313	1.22972658
4.319009599	1.840731145
4.408988966	2.501426393
4.444425256	3.184714122
4.441725095	3.836376637
4.229030232	4.446241462
3.783693652	4.854325546
3.274719197	5.183341268
2.665983464	5.398761999
2.005288216	5.488741365
1.344592968	5.398761999
0.758439069	5.128823899
0.290866417	4.699855383
-0.089979367	4.15964095
-0.505331394	3.633719471
-0.93524281	3.113828689
-1.371559511	2.609401633
-2.032254759	2.519422266
-2.655679332	2.699380999
-3.31637458	2.789360366
-3.939799154	2.969319099
-4.600494401	3.059298466
-5.248774965	3.179249532
-5.847728786	3.418285887
-6.343518081	3.779133399
-6.966942655	3.959092132
-7.590367229	4.139050866
-8.232627744	4.00456612
-8.458060465	3.452686181
-8.025461742	2.98661721
-7.659175346	2.440372081
-7.202909584	1.984106319
-6.928411232	1.399841338
-6.748452498	0.776416764
-6.358550479	0.239953547
-5.838659696	-0.189957869
-5.211093345	-0.359917467
-4.550398098	-0.449896833
-3.962735193	-0.183601794
-3.419215933	0.131105001
-3.087474343	0.691659057
-2.63120858	1.147924819
ID=LACM 192/156491
LM=50
0	0
0.541961247	0.146443446
1.115605445	-0.197732521
1.702373151	-0.402053175
2.395017873	-0.458936462
3.047858522	-0.305957641
3.59325186	-0.001750426
4.211702517	0.234253179
4.731260534	0.600832376
5.277769313	1.001054661
5.583726954	1.590529407
5.664816656	2.213592608
5.298237459	2.733150625
4.870219717	3.212555234
4.259121425	3.466309018
3.640670768	3.702312624
3.006746624	3.900959927
2.403769454	4.174319835
1.764431228	4.359896389
1.14327353	4.130428158
0.548417482	3.837462127
0.096069154	3.308624388
-0.248106813	2.73498019
-0.69117542	2.291911583
-1.128819018	1.835745848
-1.686610814	1.453298796
-2.227446242	1.76850978
-2.712581487	2.2181929
-3.320648457	2.479264943
-3.894292655	2.82344091
-4.404516316	3.212555234
-4.917501653	3.595002286
-5.354074066	4.05375409
-5.943472325	4.359896389
-6.532947072	4.66585403
-7.249153623	4.66585403
-7.933677223	4.58936462
-8.45945086	4.237791255
-8.54634581	3.574534139
-8.184366905	3.053070619
-7.943763009	2.436525465
-7.469011451	1.961773907
-7.124835484	1.388129709
-6.807557519	0.803343993
-6.490569731	0.218438083
-5.916925533	-0.125737883
-5.276071646	-0.307655308
-4.590844849	-0.382447052
-3.9380042	-0.229468231
-3.316846502	0
ID=DP 4562
LM=50
0	0
0.518024371	0.390427231
1.21116634	0.468512677
1.871964259	0.468512677
2.565106228	0.390427231
3.225904147	0.546598123
3.951390167	0.546598123
4.644532137	0.468512677
5.260900904	0.731945029
5.686338189	1.23546776
5.934493905	1.858164317
6.012579351	2.551306287
6.012579351	3.276792307
5.722419635	3.882090238
5.186552853	4.339871574
4.571732165	4.607041321
3.910934247	4.763212213
3.250136328	4.919383106
2.608542468	4.716849514
2.108307045	4.244309185
1.946182841	3.585977209
1.40553803	3.221657788
0.971481429	2.76744669
0.523173446	2.319138707
-0.114983241	2.108307045
-0.7315257	2.058978284
-1.261461479	2.42064883
-1.76144186	2.854638106
-2.26516617	3.279588737
-2.846572769	3.62742723
-3.350095501	4.052864516
-3.832636628	4.528955875
-4.200970071	5.059909978
-4.759707551	5.462476566
-5.364186426	5.754613657
-5.968665301	6.046750748
-6.643617476	6.012579351
-6.942445351	5.458821875
-6.760737757	4.808601604
-6.715348366	4.101916486
-6.63726292	3.408774516
-6.481092028	2.747976598
-6.089122131	2.184849825
-5.741770292	1.603241647
-5.130519842	1.327452584
-4.534410025	1.0151108
-3.873612106	1.171281692
-3.245158238	1.249367138
-2.61670437	1.0151108
-1.909060762	1.058186191
ID=TMM 41228-393
LM=50
0	0
0.633700886	0.526717557
1.391550291	0.877862595
2.222124214	1.053435115
3.084215558	1.1295249
3.88327206	0.877862595
4.677483724	0.614503817
5.508057648	0.438931298
6.302269312	0.702290076
7.022900763	1.090653068
7.501723506	1.795616636
7.72519084	2.606351877
7.812977099	3.47328806
7.635753298	4.303177999
7.307396142	5.070466454
6.679317947	5.610758389
5.924600917	5.969465649
5.130389253	6.232824427
4.336177589	6.496183206
3.533028129	6.429974694
2.984732824	5.805211604
2.602304779	5.060320046
2.149799103	4.344455592
1.697293428	3.628591138
1.112113832	2.984732824
0.390626686	2.545801527
-0.330860459	2.106870229
-1.125072123	1.84351145
-1.992008306	1.93129771
-2.628016779	2.45244426
-3.256094973	2.992736195
-3.86259542	3.541965925
-4.424465103	4.161106324
-4.984940216	4.740458015
-5.618547232	5.267402194
-6.340128247	5.70610687
-7.20706443	5.79389313
-8.074000613	5.70610687
-8.79054905	5.255252477
-8.778625954	4.419739845
-8.515267176	3.625528181
-8.329649464	2.799115113
-8.063366567	2.006114659
-7.610860892	1.290250205
-7.158355216	0.574385751
-6.416778762	0.183954334
-5.598066307	-0.020254303
-4.759102777	-0.175572519
-3.892166594	-0.08778626
-3.013368943	-0.1469364
ID=P98.5.484
LM=50
0	0
0.686176436	0.342664347
1.495381277	0.297016846
2.074549635	-0.22943392
2.806799649	-0.460866811
3.546769975	-0.673661219
4.348213463	-0.738046286
5.143571606	-0.817122674
5.938929749	-0.738046286
6.645616906	-0.444899199
7.275027677	-0.016462648
7.617692024	0.669713788
7.749486003	1.44323559
7.631281066	2.200549816
7.325294242	2.901918579
6.780204992	3.473366625
6.166543013	3.95381939
5.436693894	4.191048553
4.685008434	4.375560124
3.867813949	4.40191892
3.153034033	4.128309483
2.513427771	3.673214792
1.866101196	3.236758584
1.188617231	2.873108756
0.535195307	2.451368022
-0.194653812	2.214138858
-0.979093784	2.319574042
-1.671623871	2.64689932
-2.318950446	3.083355528
-2.973997333	3.501173252
-3.613603596	3.956267943
-4.278957914	4.349201328
-5.00862081	4.586880075
-5.749574323	4.797300859
-6.534014295	4.902736043
-7.340290609	4.955453635
-8.107467741	4.808342265
-8.382097106	4.199420001
-7.887924643	3.591440907
-7.432829952	2.951834644
-7.164120095	2.235025256
-6.906004534	1.513827566
-6.663977346	0.785965854
-6.283436589	0.115478341
-5.767903993	-0.452771846
-5.150134072	-0.886030196
-4.369906182	-0.948916653
-3.696552216	-0.612573092
-3.146661177	-0.052717592
-2.460484741	0.289946755
ID=P91.11.2
LM=50
0	0
0.661813062	0.450840407
1.463684283	0.338130305
2.125497345	-0.112710102
2.880682513	-0.338130305
3.682553734	-0.225420203
4.531111007	-0.225420203
5.322553049	-0.087531835
5.948109238	0.450840407
6.508920225	0.986125239
6.875316207	1.682916328
7.213446512	2.391415443
7.326156614	3.193286664
7.177875984	3.980424089
6.737251536	4.64646874
6.104218909	5.166791265
5.356437153	5.410084884
4.640081509	5.729247852
3.892752869	5.973635393
3.137567702	6.199055596
2.382382534	6.4244758
1.627197366	6.199055596
0.946725983	5.793260359
0.824893845	4.995167609
0.67626061	4.208176237
0.563550509	3.406305017
0.060907042	2.765949484
-0.443629399	2.254202035
-1.198814567	2.028781831
-1.975902904	2.201323108
-2.67495958	2.562249478
-3.374016256	2.923175849
-4.007048882	3.443498374
-4.513697379	3.95014687
-5.111678953	4.395693968
-5.686390527	4.897419815
-6.369281029	5.297374782
-7.171152249	5.18466468
-7.816572579	4.694248715
-7.889707122	3.969356867
-7.543841619	3.268592951
-7.213446512	2.618382686
-7.10073641	1.816511465
-6.749108379	1.113603291
-6.4244758	0.399513235
-6.027255638	-0.28451006
-5.387652808	-0.788970712
-4.63246764	-1.014390916
-3.897073586	-1.192031144
-3.122097305	-1.014390916
ID=MgVo-2 C3(E)-2-37
LM=50
0	0
0.574595989	0.369389732
1.302198215	0.369389732
1.991548882	0.277042299
2.680899549	0.184694866
3.370250216	0.277042299
4.060680537	0.366783217
4.737460626	0.489478708
5.333096905	0.808072688
5.651690884	1.403708966
6.002583145	1.985966859
6.187278011	2.637065967
6.279625444	3.326416634
6.094930578	3.977515741
5.771686578	4.571225918
5.27030065	4.986761382
4.645713516	5.235461815
3.995981364	5.423456802
3.317003327	5.54084598
2.627652661	5.633193413
2.019736969	5.344244557
1.570543997	4.802704152
1.186650522	4.234115811
0.646432031	3.784375284
0.162314006	3.324507588
-0.35818611	2.955117856
-0.932782099	2.585728124
-1.633883943	2.649705706
-2.234980314	2.955117856
-2.886079422	3.139812722
-3.49892697	3.416855021
-4.150026078	3.601549887
-4.747305021	3.916178124
-5.375721175	4.155634485
-5.911529641	4.618665579
-6.480117983	5.002559055
-7.075754262	5.021759461
-7.295447207	4.439252906
-6.926057475	3.864656917
-6.741362609	3.213557809
-6.540213777	2.569274158
-6.371972877	1.911359594
-6.279625444	1.222008927
-5.965312493	0.646432031
-5.629507243	0.092347433
-4.978408136	-0.092347433
-4.289057469	-0.184694866
-3.600246629	-0.091044175
-2.948607695	0.092347433
-2.221005469	0.092347433
ID=LACM 192/156494
LM=50
0	0
0.722514923	-0.342683948
1.375498648	-0.900709929
2.109864055	-1.329408413
2.952969814	-1.495584465
3.815741966	-1.614281645
4.688347314	-1.566802773
5.511786681	-1.353147849
6.24672728	-0.925838002
6.908175862	-0.383317418
7.240527965	0.390955967
7.406704017	1.234061726
7.240527965	2.077167485
6.949666452	2.854720596
6.552084322	3.601974819
5.94704566	4.165954056
5.217152945	4.605450574
4.374047186	4.771626626
3.484095639	4.718546309
2.734961204	4.325503413
2.160288672	3.748946113
1.613643232	3.132967133
0.98727902	2.577821228
0.208955748	2.255246415
-0.614483618	2.041591492
-1.506755359	1.99411262
-2.263644078	2.334862386
-2.892888367	2.916627803
-3.426703926	3.560915393
-3.965534501	4.226668296
-4.537466721	4.846079389
-5.126185258	5.458537362
-5.882272813	5.834793942
-6.644597488	6.195992783
-7.517202836	6.290950527
-8.379974988	6.172253347
-8.958873773	5.569661029
-9.163422277	4.74244966
-9.092203969	3.860011115
-8.878549046	3.036571749
-8.641154686	2.222965578
-8.332542019	1.438858997
-8.047668787	0.64491922
-7.717614254	-0.11639961
-7.145682033	-0.735810703
-6.472172859	-1.210711234
-5.599567511	-1.305668977
-4.809575279	-1.011265527
-4.060853937	-0.617225335
-3.311306408	-0.225179735
ID=TMM 937-961
LM=50
0	0
0.278681943	0.644059224
1.039731186	0.644059224
1.762669276	0.552050763
2.485607366	0.460042303
3.208545456	0.368033842
3.938770805	0.442449304
4.611657155	0.655293352
5.019680623	1.24733374
5.297584477	1.893271437
5.510428525	2.566157788
5.428499172	3.284920975
5.152473791	3.93163676
4.752613122	4.508414567
4.300014208	4.992840308
3.746084972	5.362752623
3.192155735	5.732664938
2.495672669	5.888541475
1.772734579	5.796533015
1.104101527	5.596322208
0.565670138	5.166093166
0.26081763	4.585215276
-0.184016921	4.008422537
-0.552050763	3.399817904
-1.055261233	2.901102571
-1.719857858	2.852262277
-2.401033934	3.045093158
-2.944270738	3.473331732
-3.567996754	3.772346882
-4.084592927	4.232389185
-4.655086408	4.692431488
-5.285013572	5.00898819
-5.87705396	5.417011657
-6.557122613	5.612516093
-7.27672397	5.712580141
-7.949610321	5.66764184
-8.503539557	5.297729525
-8.740803752	4.634958331
-8.606277159	4.005854132
-8.256086321	3.40431304
-7.893401183	2.832935853
-7.485377716	2.240895465
-7.012294443	1.675803731
-6.604270975	1.083763342
-5.985281933	0.740799682
-5.458301351	0.30582756
-4.785415	0.092983512
-4.100991942	-0.092008461
-3.38574499	0.01856805
-2.693226914	0.184016921
ID=DhPg-8 3437.1 (Horse 2)
LM=50
0	0
0.741272859	0.544476444
1.681652817	0.762267022
2.667138681	0.653371733
3.652624545	0.544476444
4.638110409	0.435581155
5.571217642	0.418023242
6.473764421	0.544476444
7.066061456	1.294611149
7.332796302	2.214717727
7.599531147	3.134824306
7.731565506	4.110725654
7.622670217	5.096211518
7.187089062	5.946379665
6.533763997	6.642565949
5.722552707	7.018196084
4.85213051	7.404879639
3.866644646	7.513774928
2.930338279	7.286149831
2.72238222	6.341696282
2.613486931	5.356210418
2.361135533	4.43014602
1.908504801	3.650829422
1.084082297	3.153092784
0.323449176	2.501354953
-0.573165558	2.177905776
-1.516763981	2.170135714
-2.232291196	2.77676764
-3.024819009	3.351504875
-3.817346821	3.92624211
-4.392084055	4.718769922
-5.118078574	5.384855532
-5.932033774	5.823138485
-6.647560989	6.429770412
-7.363088204	7.036402338
-8.046720728	7.720034861
-9.027430442	7.840460794
-9.886933885	7.427417036
-10.23066933	6.539205149
-10.05191072	5.587203878
-9.336383505	4.980571952
-8.929413683	4.118552602
-8.571912021	3.236042869
-8.058251372	2.482005691
-7.512183139	1.742324621
-6.879805569	1.088952888
-5.984531516	0.762267022
-5.044151557	0.544476444
-4.058665693	0.653371733
-3.066117663	0.561526021
ID=TMM 937-169
LM=50
0	0
0.513843004	0.401932264
1.240793607	0.447642957
1.896462075	0.229841969
2.587771611	0.098086129
3.246303251	-0.112802553
3.899847352	-0.335732218
4.599376998	-0.223821478
5.221898169	0.074004166
5.814874015	0.443158534
6.10489554	1.068912277
6.315784223	1.727443916
6.378912134	2.447180071
6.378912134	3.100354771
6.191461161	3.768594627
6.043179916	4.453059116
5.927949481	5.151213699
5.36610961	5.59553696
4.666579964	5.707447699
4.013405264	5.931269177
3.267520672	5.931269177
2.614345972	5.707447699
2.073082011	5.371715481
1.68673812	4.820238817
1.372641253	4.252608089
1.119107392	3.629145772
0.560074169	3.24593191
0.111786959	2.68573396
-0.587793959	2.573947001
-1.287323604	2.685857741
-1.98685325	2.79776848
-2.620673288	3.068316245
-3.246847704	3.357322176
-3.872180774	3.648359296
-4.353245881	4.129424402
-4.909041281	4.588340307
-5.203465355	5.203465355
-5.833303517	5.48362622
-6.422194944	5.104611192
-6.572383598	4.446079553
-6.267001395	3.826688411
-5.913207705	3.227349964
-5.62318618	2.601596221
-5.48362622	1.913519258
-5.48362622	1.167634666
-5.307051502	0.494889717
-4.714075656	0.125735349
-4.066627297	-0.111910739
-3.367097651	-0.223821478
-2.640147048	-0.178110786
ID=KU 35082
LM=50
0	0
0.602338799	0.299386258
1.246014213	0.099795419
1.889689628	-0.099795419
2.533365043	-0.299386258
3.177040458	-0.299386258
3.862052489	-0.199590839
4.530583229	-0.060006063
5.008271283	0.399181678
5.574917523	0.784737393
5.806259506	1.415261053
5.987725163	2.066444164
6.087520583	2.751456195
5.987725163	3.436468226
5.7256778	4.054273301
5.353203781	4.626338158
4.877189353	5.089566389
4.274850555	5.388952647
3.619887023	5.561291561
2.946163109	5.688338905
2.358839702	5.352702284
1.816004247	4.909662248
1.372964211	4.366826792
1.07105621	3.765532534
0.798363355	3.152136966
0.326108174	2.62140282
-0.075595246	2.11990398
-0.676889505	1.81799598
-1.31158542	1.995908388
-1.937936826	2.237323084
-2.597689888	2.398099049
-3.201275048	2.694476324
-3.800278405	3.00191505
-4.301777244	3.40361847
-4.815383298	3.917224524
-5.328989352	4.430830578
-5.772029388	4.973666033
-6.168106465	5.488748066
-6.804256468	5.270989278
-6.985679357	4.619788452
-6.704418281	4.009941957
-6.386906841	3.415110855
-6.187316002	2.77143544
-5.987725163	2.127760025
-5.849616367	1.458617914
-5.477142349	0.886553057
-4.911332921	0.498977097
-4.333012635	0.141605021
-3.665318708	0
-2.938970061	0
ID=KU 27216
LM=50
0	0
0.518239433	0.597140872
1.276749799	0.895711307
2.117708113	0.995234786
2.917442453	0.995234786
3.758400768	0.895711307
4.640583057	0.895711307
5.391822179	1.211836077
6.103068514	1.624511976
6.615267891	2.236234833
7.02794379	2.947481168
7.16569046	3.772606918
7.041075144	4.603171853
6.628399244	5.314418188
5.994202897	5.772361759
5.305430053	6.239293465
4.693707197	6.751492843
4.024315153	7.265213938
3.265804788	7.563784374
2.443369184	7.419543115
2.101067012	6.679147028
2.089993051	5.801551724
1.838705027	5.023456342
1.355655401	4.341359759
0.921334655	3.682368708
0.298570436	3.131453118
-0.298570436	2.671513189
-0.850965092	2.134739266
-1.673388917	1.990469572
-2.419206522	2.319683043
-3.001779626	2.902256148
-3.484829252	3.58435273
-3.856281176	4.254375091
-4.198583349	4.994771178
-4.611259248	5.706017513
-5.023935147	6.417263847
-5.635658003	6.929463225
-6.378767793	7.265213938
-7.203899433	7.127481486
-7.464260895	6.353144446
-7.364737417	5.512186132
-7.16569046	4.712451792
-7.066166981	3.953941426
-6.966643502	3.112983112
-6.432846093	2.451906949
-6.020170194	1.740660614
-5.43759709	1.15808751
-4.755500507	0.675037884
-3.946808192	0.497617393
-3.147073852	0.298570436
ID=MgVo-2 C3(E)-3-2
LM=50
0	0
0.513598793	0.464966921
1.233089143	0.542461408
1.902727222	0.344612895
2.570366995	0.141940042
3.092419452	-0.302617928
3.744662647	-0.542461408
4.427698998	-0.376959183
4.882152668	0.186389561
5.161825965	0.822134705
5.474092571	1.444379259
5.579603049	2.152265005
5.657097535	2.871755354
5.451271451	3.538089016
5.006713481	4.060141473
4.558005418	4.57217472
3.962608567	4.949257414
3.340364013	5.26152402
2.720527044	5.579603049
2.095874906	5.273148865
1.859867683	4.61931664
1.526138571	4.005962148
1.026783723	3.5066073
0.550126485	2.952455576
-0.069891083	2.634812551
-0.757282165	2.479823577
-1.430095224	2.670007012
-2.035766527	3.022284985
-2.629189111	3.404133979
-3.314250889	3.564746392
-3.987166267	3.754682806
-4.656933785	3.952218826
-5.376424135	4.029713313
-6.095914485	4.1072078
-6.703120578	4.455780461
-7.348062741	4.71325019
-7.970307295	5.025516797
-8.592551848	4.891488853
-8.572941998	4.155756251
-8.136921113	3.584772398
-7.749448679	3.039074338
-7.371559451	2.489406783
-7.051998298	1.87018373
-6.664525864	1.27909045
-6.048412711	1.007428328
-5.424614075	0.788846908
-4.744106919	0.758001643
-3.999535416	0.774944868
-3.312144334	0.929933841
-2.624753252	1.084922815
ID=UTEP 22-669
LM=50
0	0
0.627570154	0.405101578
1.391787119	0.329894587
2.161837869	0.268771598
2.929777033	0.202550789
3.70193937	0.258575958
4.436615192	0.405101578
5.106134988	0.708927761
5.572237821	1.21739586
5.975248273	1.845832186
6.177799062	2.557301623
6.177799062	3.352670344
5.894355684	4.030632974
5.570146696	4.632384183
5.139883807	5.190206428
4.459941856	5.468871301
3.748472419	5.67142209
2.978045938	5.611206194
2.283583902	5.367595907
1.818472484	4.856734318
1.470899422	4.205335073
0.849163053	3.786149493
0.195780976	3.443363412
-0.473738819	3.139537228
-1.164360435	2.886655344
-1.854728052	2.835711045
-2.496821801	3.205749562
-3.017282776	3.726210537
-3.594213477	4.253566568
-4.263733272	4.557392751
-4.941817635	4.84054224
-5.563554004	5.25972782
-6.129067622	5.67142209
-6.693464581	6.085812215
-7.223606782	6.58290064
-7.894987677	6.688669126
-8.405857741	6.223561219
-8.507133135	5.470142139
-8.304582346	4.758672702
-8.099335703	4.048319924
-7.696929979	3.419633111
-7.49437919	2.708163673
-7.128229035	2.064459312
-6.780655974	1.413060067
-6.279074457	0.884778965
-5.680408272	0.515363155
-4.930711391	0.405101578
-4.199632524	0.357760227
-3.747189595	0.906395198
-3.272272736	1.38639541
ID=KU 36626
LM=50
0	0
0.866877326	0.11650655
1.703685371	-0.305606768
2.484125429	-0.699039301
3.447519941	-0.815545852
4.381574726	-0.628206933
5.374308967	-0.582532751
6.25587999	-0.268486822
7.108063619	0.11650655
7.877182789	0.537270125
8.626653539	1.170234325
8.971004367	2.039252647
9.023883041	2.976291631
8.720449129	3.862258295
8.038951965	4.455130119
7.434531365	5.148176058
6.606846389	5.59231441
5.662598038	5.522030783
4.77657455	5.825327511
3.813180037	5.941834061
2.946302711	5.59231441
2.563144105	4.827323996
2.330131004	3.912188077
1.864104803	3.093569344
1.208429643	2.490001696
0.311255739	2.213624454
-0.652138773	2.330131004
-1.615533286	2.446637555
-2.627186392	2.446637555
-3.377557168	2.912663755
-4.044977132	3.578950931
-4.513176188	4.396669638
-5.330894895	4.864868694
-6.186005899	5.009781659
-7.136952202	5.096235571
-8.057042844	4.87518423
-8.979672251	4.893275109
-9.553537118	4.182495042
-9.042912108	3.450597698
-8.25931738	2.90001607
-8.355033564	2.014049406
-8.701008506	1.244589292
-8.038951965	0.575416941
-7.565721272	-0.240217593
-6.816250522	-0.873181793
-6.046790408	-1.293122256
-5.126870238	-1.281572052
-4.206609123	-1.060932267
-3.378689956	-0.733454294
-3.08050178	0.11650655
ID=DP 2687
LM=50
0	0
0.542484979	0.508015296
1.25068682	0.576206428
1.990921391	0.448105891
2.784216943	0.448105891
3.548956873	0.517045259
4.256585561	0.723863362
4.93375663	1.004212664
5.476241609	1.512227959
6.032194685	2.03485646
6.374585338	2.686329159
6.569923793	3.398712873
6.652648995	4.157742524
6.480300576	4.879649023
6.041767905	5.471106522
5.400055748	5.837061208
4.630475887	5.894315949
3.874328953	5.804631252
3.182137113	5.560545303
2.530329019	5.218964364
1.933182482	4.794166247
1.346131882	4.344994382
0.813742839	3.812605339
0.226692239	3.363433475
-0.335984614	2.904165674
-1.028176455	2.660079724
-1.740560169	2.843590054
-2.412428525	3.136741236
-3.074464167	3.45363069
-3.695984451	3.86833287
-4.349703051	4.205301437
-4.989504702	4.575868495
-5.621120923	4.966196928
-6.301255389	5.239391955
-7.008884077	5.446210058
-7.759346197	5.54961911
-8.405898285	5.244096545
-8.445072559	4.49558313
-8.272724139	3.773676631
-8.065906036	3.066047943
-7.824618248	2.372697066
-7.445451725	1.736457431
-7.064296754	1.101041437
-6.483160217	0.588844268
-5.790993842	0.344696839
-5.078584662	0.149419863
-4.290069602	0.137878736
-3.596718725	0.379166523
-2.931337584	0.687979227
-2.229049806	0.90769143
ID=LACM 192/159153
LM=50
0	0
0.56831738	0.220980383
1.175829208	0.347336996
1.83567966	0.347336996
2.451301658	0.240560065
3.047476792	0.260502747
3.671359319	0.347336996
4.308852773	0.401311563
4.847188528	0.694673993
5.123220698	1.23109125
5.23229667	1.845760955
5.383723446	2.442888382
5.383723446	3.102738834
5.352883002	3.677878907
4.947699359	4.169896799
4.455681468	4.575080441
3.887364088	4.796060825
3.319046708	5.017041208
2.725296166	5.176620505
2.115262638	5.123220698
1.537795081	4.924330797
1.215679488	4.397904993
0.911631055	3.863995525
0.542415337	3.407945558
0.050397445	3.002761915
-0.354786197	2.510744024
-0.873850514	2.170856228
-1.461765118	2.170856228
-2.049679722	2.344524726
-2.653488879	2.479820381
-3.261476854	2.605027474
-3.840989964	2.798978974
-4.358441018	3.14276153
-4.875892072	3.486544086
-5.281075715	3.978561978
-5.798526769	4.322344534
-6.414386841	4.428546705
-6.848327279	4.005953861
-6.834706958	3.361336993
-6.429523316	2.869319102
-6.208542933	2.301001722
-6.078397439	1.695059299
-5.950785425	1.088067474
-5.731060442	0.519230091
-5.273755074	0.150534376
-4.730870857	-0.131847094
-4.160279246	-0.347336996
-3.500428795	-0.347336996
-2.898752905	-0.206891182
-2.324599587	0
ID=LACM 192/156492
LM=50
0	0
0.530736012	0.280715687
1.029290853	-0.141807465
1.608262435	-0.374287583
2.27132909	-0.467859479
2.934395746	-0.374287583
3.63622115	-0.374287583
4.260529058	-0.187143791
4.851836603	0.079669921
5.402915253	0.44360478
5.846087143	0.935718957
6.082173222	1.45627143
6.187597018	2.046729807
5.889827481	2.62521503
5.366155405	3.055315211
4.732857034	3.220754103
4.131025285	3.462160142
3.493666866	3.61779721
2.843650722	3.742875829
2.144850402	3.73557263
1.51751741	3.555732038
1.120210599	3.085220409
0.65500327	2.630903338
0.177790517	2.236372223
-0.345881559	1.806272043
-0.958423306	1.590722227
-1.557665154	1.838380841
-2.129521625	2.152153602
-2.742042175	2.367754592
-3.199548929	2.825261346
-3.657055683	3.2827681
-4.113485078	3.742875829
-4.599475765	4.131616287
-5.152252753	4.491450995
-5.77656066	4.678594787
-6.400868568	4.865738578
-7.063935224	4.772166682
-7.67289545	4.569675209
-7.766467346	3.906608554
-7.452143685	3.334980273
-7.088208827	2.783901623
-6.658108646	2.260229547
-6.456460805	1.641929413
-6.261065539	1.021039378
-5.897130681	0.469960728
-5.346052031	0.10602587
-4.68814398	0
-3.986318576	0
-3.39134377	0.257960163
-2.776461509	0.467859479
ID=DP 4575
LM=50
0	0
0.904289207	0.326624959
1.923056672	0.376874953
2.941824138	0.326624959
3.918963146	0.47737494
4.896102154	0.326624959
5.894055391	0.226124972
6.933637085	0.226124972
7.941997436	0.251249969
8.783696874	0.693447886
9.220873847	1.522509184
9.398068561	2.488694425
9.446998819	3.508008543
9.198298219	4.444575076
8.743498907	5.281054845
8.24099897	6.083058486
7.643282405	6.833999146
6.896755548	7.399367665
5.924796864	7.562624055
5.076384012	7.136633754
4.365151148	6.450525888
3.818999523	5.651885486
3.316499585	4.82044608
2.788874651	4.014131672
2.183788738	3.241124595
1.341942218	2.763749655
0.437653011	2.437124695
-0.549893111	2.56274968
-1.331624834	3.129675182
-1.964051062	3.848425826
-2.596860762	4.581735513
-3.287279396	5.247029151
-3.944624507	5.940740174
-4.716240605	6.532499183
-5.538721047	7.021095861
-6.44307196	7.347571847
-7.403983228	7.537499058
-8.360308007	7.738499033
-9.263460646	7.444662266
-9.299750239	6.536000584
-8.884443975	5.668444377
-8.344775321	4.852400758
-7.929469057	3.98484455
-7.407566459	3.16144199
-6.731865707	2.460616241
-6.066572069	1.770197606
-5.283012388	1.1876379
-4.464781443	0.653249918
-3.529270893	0.40199995
-2.562538999	0.226124972
ID=UTEP 22-1528
LM=50
0	0
0.554772751	0.368633402
1.183627084	0.558418048
1.945611743	0.558418048
2.591944238	0.651487722
3.315378176	0.558418048
4.055288403	0.611710442
4.669176377	0.837627071
5.260989919	1.116836095
5.677250151	1.626117382
5.98387914	2.261092156
6.142598524	2.957333094
6.235668198	3.680767032
6.142598524	4.40420097
6.049528849	5.127634908
5.833550797	5.800158529
5.174858706	6.049528849
4.48997549	6.235668198
3.843642995	6.514877222
3.081658335	6.514877222
2.40352233	6.312448664
1.903268532	5.812194865
1.309945059	5.405010742
0.875501459	4.877497467
0.254918509	4.536123541
-0.113714893	3.98135079
-0.586709215	3.415286793
-1.244760295	3.164368937
-1.93691302	3.14681879
-2.584755446	3.422382518
-3.205338396	3.763756443
-3.825921345	4.105130369
-4.446504295	4.446504295
-5.039827768	4.853688419
-5.653435596	5.211901778
-6.308253143	5.470626072
-6.984651307	5.491110802
-7.603937996	5.146607425
-7.538643643	4.434678402
-7.174171382	3.823663096
-7.07329527	3.103462691
-6.980225595	2.380028753
-6.701016572	1.733696258
-6.244746587	1.20990577
-5.730034489	0.744557397
-5.039472411	0.57212803
-4.360268056	0.558418048
-3.675384839	0.744557397
-2.990501623	0.930696746
-2.257286371	1.00015224
ID=TMM 41228-389
LM=50
0	0
0.718015823	0.200596775
1.459120537	0.120579069
2.173037948	-0.125372985
2.926514606	-0.275820566
3.679991263	-0.426268148
4.443854159	-0.551641132
5.195313001	-0.396322113
5.80584537	0.063762674
6.193425441	0.70432748
6.434984085	1.4200647
6.62176843	2.158490178
6.719991976	2.933598739
6.77014117	3.72862035
6.594618991	4.471710769
6.217223602	5.116494208
5.667378996	5.616709711
4.955447291	5.867455681
4.160425681	5.917604875
3.371164259	5.853549355
2.65477132	5.613573757
1.983085612	5.265665354
1.454479058	4.714176659
1.002983877	4.114774717
0.597886974	3.481465621
-0.016947515	3.067227906
-0.741983229	2.883578646
-1.498100591	3.027651004
-2.130665498	3.434544538
-2.648243659	3.977197296
-3.140747223	4.54492465
-3.635816554	5.155654305
-4.150345185	5.691933502
-4.706910001	6.211385817
-5.321744491	6.625623531
-6.015359983	6.920588752
-6.783907087	6.806524447
-7.246558512	6.211743573
-7.321782302	5.4271082
-7.121185527	4.694404019
-7.020887139	3.920154885
-6.970737945	3.125133275
-6.845364961	2.361270379
-6.502017908	1.687695298
-6.067007717	1.052088332
-5.46710989	0.601790326
-4.811411496	0.250745969
-4.037162362	0.200596775
-3.335413186	0.475925546
-2.552922632	0.546954878
ID=DhPg-8 69.1 (Horse D)
LM=50
0	0
0.509771708	0.387042992
1.207759686	0.370184818
1.870384676	0.26795284
2.501224971	0.446919862
3.113076915	0.671728815
3.672607813	1.022851948
4.07883768	1.524676192
4.476503883	2.06492832
4.674288436	2.687974137
4.76360605	3.355948432
4.704060974	4.036254917
4.530414945	4.669299238
4.317017983	5.285878184
3.817952359	5.679487203
3.288193998	6.060382874
2.675022225	6.282005478
2.019380118	6.401095629
1.426477641	6.130538615
0.922948672	5.703897677
0.482439057	5.216272569
0.008613758	4.74244727
-0.440547163	4.293286349
-0.868655721	3.835405253
-1.386081892	3.466841771
-2.011580658	3.39406931
-2.630226198	3.602477075
-3.199542981	3.929974991
-3.77244845	4.248809055
-4.362840926	4.525425747
-4.902385172	4.882696201
-5.443817115	5.235409351
-6.023578391	5.537692033
-6.623920132	5.790289074
-7.200891379	6.09930748
-7.854850631	6.103370251
-8.276765511	5.66335113
-8.336310587	4.983044646
-8.187447898	4.339734729
-8.068357747	3.684092623
-7.88972252	3.053114894
-7.681314755	2.434469355
-7.264499226	1.971910534
-6.756542396	1.548171966
-6.187225613	1.22067405
-5.543915695	1.071811361
-4.860479487	1.064255538
-4.231187193	1.246959764
-3.638650322	1.518399428
-3.007672593	1.697034655
ID=LACM 192/159156
LM=50
0	0
0.663304861	0.602167087
1.529889248	0.886497723
2.413534072	0.643354626
3.321336567	0.458533305
4.293032512	0.427964418
5.239404362	0.336257757
6.084479831	0.672515514
6.66465909	1.345672754
7.061412894	2.16568994
7.214257329	3.086737694
7.244826216	4.058433639
6.969706233	4.910926365
6.483157381	5.622121866
5.767668166	6.184766646
4.946274078	6.578196316
4.08609866	6.877999572
3.253685238	7.244826216
2.370623626	7.489377312
1.526396432	7.151071638
1.436737688	6.203851513
1.436737688	5.21949352
1.232341581	4.319799167
0.725589783	3.59906516
0.107052021	2.888820737
-0.693681049	2.445510959
-1.589404709	2.23152875
-2.390771456	2.543615891
-3.036169478	3.189013913
-3.790541986	3.735552705
-4.16670383	4.564099361
-4.642886741	5.315402255
-5.297238182	5.939184809
-5.655244093	6.775251898
-6.255217036	7.428239538
-7.138278648	7.672790634
-8.071988451	7.795066182
-8.863343402	7.458808425
-8.895546113	6.651180459
-8.528719469	5.818767037
-8.192461712	4.973691568
-8.070186165	4.039981766
-8.009048391	3.080947868
-7.795066182	2.185224209
-7.550515086	1.302162597
-6.982881843	0.624553349
-6.152534335	0.252739147
-5.25951289	0.032233215
-4.348584605	0.145041782
-3.443430863	0.336257757
ID=MgVo-1 J8-1-147
LM=50
0	0
0.631348074	0.09888373
1.30365513	0.09888373
1.790692889	0.208553207
2.426508566	0.29665119
3.089027134	0.320282691
3.593382386	0.725754213
4.156716859	0.988837301
4.548651585	1.442983875
4.715882381	2.046021668
4.944186506	2.623762059
5.141953966	3.214151151
4.910981834	3.790786417
4.575431667	4.324104043
4.054232935	4.66467402
3.549755397	4.954245394
2.996158759	5.240837696
2.323851703	5.240837696
1.692503629	5.339721426
1.299881998	4.944186506
0.791310985	4.548892729
0.525682175	3.986612729
0.021326922	3.581141207
-0.511990704	3.245591041
-0.988837301	2.886649808
-1.483255952	2.534987159
-1.969792156	2.175442063
-2.505418497	2.505418497
-2.966511904	2.986734411
-3.444207646	3.345323916
-4.006487646	3.610952726
-4.568767647	3.876581536
-5.131047647	4.142210346
-5.53651917	4.646565598
-6.044588627	5.043070236
-6.675936701	5.141953966
-7.252321545	4.91037726
-7.416279759	4.30598392
-7.188823065	3.727892511
-6.921861108	3.166164718
-6.587644089	2.632294884
-6.427442458	2.026345517
-6.328558728	1.394997443
-6.031907537	0.845567333
-5.566087831	0.424133865
-5.028503792	0.09888373
-4.397155718	0
-3.806766626	0
-3.230080707	0.230849847
-2.696763081	0.566400013
ID=LACM 192/156495
LM=50
0	0
0.660691716	0.794363963
1.657232359	1.034126163
2.60423646	0.660691716
3.575037733	0.344708721
4.593433348	0.430885901
5.549913583	0.78144294
6.286257235	1.460335139
6.865448696	2.288457613
7.152705963	3.271157472
7.238883144	4.337147429
7.037803056	5.331745873
6.534284051	6.191212904
5.921256876	7.005320167
5.098736043	7.598035185
4.143041621	7.950489345
3.186846635	8.301735034
2.16845102	8.502815121
1.220548378	8.172174254
0.833046076	7.230997249
1.177754797	6.272094562
1.378834885	5.270526088
1.015768724	4.319227301
0.374015822	3.533845766
-0.501355953	2.987475583
-1.531650154	2.815121223
-2.490552841	3.159829944
-3.386381855	3.616187669
-4.220801273	4.220801273
-4.96955073	4.89455482
-5.627623554	5.656349281
-6.427872767	6.262208434
-7.269180205	6.809568577
-8.152413691	7.296334597
-9.034053333	7.827572809
-10.04022918	8.058154032
-11.10530002	8.054759733
-11.60519361	7.193791007
-11.08215442	6.342409502
-10.34769508	5.658968172
-9.881650006	4.787747553
-9.536941285	3.828844866
-9.106055383	2.905637936
-8.614484643	2.007567488
-7.808790952	1.374228157
-6.957544392	0.810238865
-6.001093235	0.459611628
-4.978846985	0.306686739
-3.999997761	0.603240262
-2.957804975	0.746868896
ID=DP 2592
LM=50
0	0
0.690097865	0.334628724
1.476147498	0.113338942
2.168304078	-0.334628724
3.035952178	-0.358922384
3.852608449	-0.506321206
4.66282891	-0.501943086
5.534926233	-0.488390803
6.195985698	-0.083657181
6.692574485	0.493485863
6.859888847	1.301892848
6.859888847	2.110299833
6.639992143	2.896926498
6.3742842	3.664577527
5.939659855	4.362261092
5.345129213	4.944704057
4.671630902	5.437716769
3.897875857	5.688688312
3.054816933	5.605031131
2.274525097	5.369840796
1.890508034	4.651195009
1.505829259	3.932823312
1.157125847	3.248555374
0.43848006	2.864538311
-0.304668348	2.539675808
-1.135317277	2.426058251
-1.943724262	2.426058251
-2.73013454	2.646477359
-3.456582414	3.011658518
-4.126381643	3.513601605
-4.669752297	4.08415203
-5.284312435	4.601144958
-5.905106422	5.103088045
-6.633872675	5.46267214
-7.452616513	5.437716769
-8.291687839	5.344432674
-9.034778544	5.019430864
-9.369604279	4.280524768
-9.172956426	3.484268113
-8.784004012	2.767666616
-8.449375287	2.028563509
-8.198368917	1.254822889
-7.873506414	0.511674481
-7.489489352	-0.206971306
-6.746340943	-0.531833809
-5.994856694	-0.836571811
-5.15179777	-0.75291463
-4.601144958	-0.278840853
-4.099201872	0.292947892
-3.410028884	0.689172988
ID=UTEP 22-1538
LM=50
0	0
0.690320187	0.333211156
1.548723429	0.217295697
2.277492794	-0.211583627
3.050717671	-0.533137849
3.888124378	-0.699743427
4.725531085	-0.533137849
5.521531618	-0.266568925
6.29220171	0.061153095
6.98193296	0.584278766
7.363966546	1.332452271
7.580514153	2.149172312
7.663856586	3.021067743
7.374474164	3.788099559
6.898471666	4.497349866
6.33630788	5.092834768
5.703459333	5.659041084
4.906373267	5.9229893
4.03121097	5.998444823
3.234124904	5.866493036
2.571997771	5.37097148
2.11955686	4.651961645
1.699376895	3.919588888
1.166239046	3.253523876
0.538745847	2.70461836
-0.199723546	2.299156976
-1.037130253	2.132551398
-1.872031409	2.305205912
-2.659357947	2.592715715
-3.374325253	3.007792982
-4.018837634	3.498717137
-4.632062473	4.065176102
-5.350947124	4.517919234
-6.072240901	4.964846223
-6.847523968	5.281431536
-7.733252258	5.331378495
-8.639669255	5.331378495
-9.29659125	4.906211974
-9.363233481	4.055003209
-9.115653529	3.251137185
-8.733897379	2.502848763
-8.41306646	1.748843341
-8.041069838	1.043635564
-7.393231091	0.466495618
-6.780006253	-0.099963347
-5.984005719	-0.366532272
-5.146599012	-0.533137849
-4.350598479	-0.399853387
-3.499389714	-0.266568925
-2.648180948	-0.133284462
ID=P94.1.386
LM=50
0	0
0.54008378	0.444235913
1.260234997	0.369178735
1.966957831	0.191695733
2.700537431	0.079050701
3.448032259	0
4.188569473	0.095847867
4.804844701	0.491690704
5.181305938	1.059847674
5.461919308	1.723852511
5.559176263	2.463806062
5.559176263	3.244044762
5.289015841	3.912379352
5.008402471	4.576384189
4.344397634	4.856997559
3.616801959	4.984089063
3.067131731	5.439243057
2.392084611	5.659136183
1.728079774	5.561994438
1.311917051	4.954135982
0.963529004	4.318204335
0.587067768	3.750047365
0.046983988	3.305811452
-0.634390335	3.067131731
-1.295524577	2.779588131
-2.036061791	2.875435998
-2.721328119	3.029543876
-3.39803176	3.162979598
-4.098867488	3.354675331
-4.7975622	3.551539934
-5.500538944	3.738066797
-6.161673185	4.025610397
-6.777948413	4.285903882
-7.38580687	4.702066605
-7.897817459	5.214077195
-8.574812932	5.463328396
-9.201395193	5.141232816
-9.27974135	4.48734802
-8.931353303	3.851416374
-8.391269523	3.40718046
-8.014808287	2.83902349
-7.598645564	2.231165034
-7.222184327	1.663008064
-6.806021604	1.055149608
-6.113943577	0.842310914
-5.404691077	0.670935066
-4.664153863	0.5750872
-3.883915163	0.5750872
-3.205265519	0.820344878
-2.521945193	1.054326533
ID=KU 40835
LM=50
0	0
0.759198699	0.382313703
1.645835298	0.382313703
2.479685391	0
3.419108497	-0.127437901
4.305745097	-0.382313703
5.297954711	-0.382313703
6.290164324	-0.382313703
7.229587431	-0.254875802
7.925792364	0.279518303
8.17682949	1.167744934
8.538339369	2.010212253
8.66577727	2.94963536
8.66577727	3.836271959
8.49556455	4.757977156
8.028587764	5.556758651
7.325379173	6.183038335
6.58645533	6.794524277
5.735554396	7.135673607
4.849269401	7.391398259
3.962632802	7.646274061
3.023209695	7.51883616
2.47484937	6.807738005
1.911568515	6.048846961
1.784130614	5.109423854
1.271176972	4.329686596
0.637189505	3.60008319
-0.217625133	3.313385427
-1.191413627	3.357857944
-2.004988864	3.789119478
-2.855889798	4.130268809
-3.542027134	4.688968244
-4.265490168	5.157555475
-4.951627504	5.71625491
-5.650397192	6.24445715
-6.525991471	6.525991471
-7.423670391	6.754208754
-8.363093498	6.626770853
-9.100559161	6.191988962
-9.430404676	5.336405834
-9.048090973	4.502555741
-8.920653072	3.563132635
-8.793215171	2.623709528
-8.156025665	1.89543245
-7.71335421	1.086583357
-7.154654775	0.40044602
-6.275528827	0.127437901
-5.33610572	0
-4.396682614	0.127437901
-3.691860454	0.641028181
ID=DP 2688
LM=50
0	0
0.590497281	0.319837896
1.2964759	0.36087918
2.00931474	0.336399933
2.667692326	0.18043959
3.353300539	0.090219795
4.01862948	-0.048958495
4.687146702	-0.18043959
5.335384653	0
5.895820388	0.392412887
6.343248342	0.930060636
6.599291209	1.546982684
6.946924223	2.125966851
6.782471501	2.780826779
6.654018692	3.450598359
6.334180796	4.04109564
5.886752842	4.578743389
5.296255561	4.898581285
4.674323256	5.142528321
3.988715043	5.232748116
3.340477092	5.232748116
2.692239142	5.052308526
2.165275082	4.592046448
1.711367837	4.057082509
1.173720088	3.609654555
0.609647573	3.22602163
-0.007274475	2.969978763
-0.621155349	2.706593853
-1.269393299	2.887033443
-1.91089015	3.083747486
-2.565869199	3.247912624
-3.171159011	3.532038192
-3.750234312	3.879451189
-4.352153574	4.171713984
-4.916226089	4.555346909
-5.32628378	5.055624395
-5.901154683	5.413187706
-6.533703109	5.194870254
-6.626578727	4.55152344
-6.37053586	3.934601392
-6.225165862	3.271837141
-6.044726272	2.623599191
-6.044726272	1.900620716
-5.792929594	1.281939839
-5.473091698	0.691442557
-4.924407319	0.270659385
-4.265672369	0.115561794
-3.569476023	0.129535576
-2.904952943	0.270659385
-2.21934473	0.36087918
ID=LACM 192/156493
LM=50
0	0
0.547627076	0.270862018
1.180479441	0.367893386
1.821671903	0.322652409
2.374181156	0.063577009
2.932872014	-0.180574679
3.596566527	-0.203146514
4.232212359	-0.112859174
4.817212109	0.099698623
5.207845804	0.558047822
5.38050658	1.15957346
5.530099542	1.770654099
5.530099542	2.424999052
5.417240367	3.051295324
5.05609101	3.548301885
4.562621598	3.924388311
4.007373921	4.208773969
3.441642393	4.435927975
2.857186178	4.649797982
2.249589026	4.807800826
1.64641504	4.671040911
1.323496849	4.144976207
0.920775171	3.65196719
0.508248834	3.182628716
0.011822202	2.78815789
-0.489637003	2.437758165
-1.115933275	2.324898991
-1.779627788	2.347470826
-2.321778019	2.663476514
-2.848756835	2.984187844
-3.300494897	3.390782236
-3.813337326	3.745621821
-4.33005247	4.059190452
-4.842894899	4.414030037
-5.352998906	4.743559364
-5.879493143	5.033519175
-6.515138975	5.123806514
-7.008922536	4.818718933
-7.132699817	4.19694509
-7.042412478	3.561299257
-6.834258957	2.974475196
-6.565833997	2.412616382
-6.217605549	1.883813255
-5.878726661	1.364359688
-5.388456067	0.986948268
-4.902058187	0.568265893
-4.352202833	0.270862018
-3.68850832	0.248290184
-3.062212048	0.361149358
-2.426566216	0.451436697
ID=TMM 8106
LM=50
0	0
0.523225751	0.417951523
1.244228053	0.334885371
1.798287912	-0.008626031
2.47266406	-0.210548457
3.230679216	-0.210548457
3.988694371	-0.210548457
4.659497501	0
5.310797101	0.257634141
5.803188744	0.750025785
6.286934379	1.26329074
6.703583039	1.789661881
6.877328964	2.455811374
6.991180458	3.115145461
6.654044909	3.684597991
6.132122021	4.105694905
5.461318891	4.316243361
4.746909749	4.42151759
4.032500607	4.526791818
3.318091464	4.632066046
2.690894348	4.947888731
1.976485206	5.053162959
1.354934157	4.723709463
0.842193827	4.178078306
0.63164537	3.507275177
0.268022032	2.89987774
-0.224369612	2.407486096
-0.791201376	1.94592856
-1.450535463	2.082180833
-1.837652879	2.679846705
-2.330044522	3.172238349
-2.896876287	3.633795885
-3.283993702	4.231461757
-3.850825466	4.693019293
-4.416058217	5.158437188
-5.043255333	5.474259873
-5.67045245	5.790082558
-6.384861592	5.895356786
-6.888051135	5.429033578
-7.053373298	4.739497105
-6.842824841	4.068693975
-6.527002156	3.441496859
-6.191306644	2.822531338
-6.000631014	2.143496614
-5.714832296	1.503863164
-5.25327476	0.937031399
-4.624774781	0.624354105
-3.994557524	0.315822685
-3.280148381	0.421096913
-2.752046748	0.827277015
ID=DP 4577
LM=50
0	0
0.654252424	0.346173429
1.33858293	0.40719804
2.022913436	0.482518463
2.807737118	0.513464991
3.60537927	0.513464991
4.360484591	0.616157989
5.073053078	0.821543986
5.775424879	1.051546962
6.31042339	1.540394973
6.675044883	2.153884129
6.946716247	2.838996319
7.188509874	3.536484272
6.883186475	4.207657331
6.469658887	4.834010749
5.955375538	5.238161267
5.242468075	5.442728905
4.675129418	5.853500898
3.920024098	5.956193896
3.286175943	5.611931402
2.751567752	5.216199709
2.157471494	4.724796449
1.53035714	4.313105925
0.848966647	4.032449591
0.194714223	3.686276162
-0.4595382	3.340102733
-1.204024872	3.360577835
-1.918433461	3.561521433
-2.532369622	4.00502693
-3.094167228	4.429176204
-3.696947935	4.856826082
-4.299979077	5.22421606
-5.007110246	5.442728905
-5.668640089	5.771333088
-6.160043349	6.365429346
-6.87197538	6.572351885
-7.6270807	6.469658887
-8.01005386	5.874521397
-7.823974	5.153956046
-7.599281867	4.449384422
-7.291202873	3.779352767
-7.188509874	3.024247447
-6.88043088	2.414371958
-6.468640182	1.847455263
-5.917080756	1.398588835
-5.188311076	1.232315978
-4.433205756	1.12962298
-3.720637268	1.12962298
-3.008068781	1.335008977
-2.224725479	1.300488496
ID=TMM 41228-386
LM=50
0	0
0.749218037	0.39027243
1.602518013	0.446412247
2.449724277	0.292704323
3.239356347	0
4.06940245	-0.195136215
4.979016262	-0.198178989
5.850736757	-0.292704323
6.63868835	0.004057032
7.368504763	0.441169123
7.805448609	1.171055227
8.098152931	1.960687297
8.195721039	2.831147434
8.033390726	3.674782187
7.590465662	4.390564842
6.964030329	4.939278799
6.331782023	5.473958998
5.618775834	5.951654564
4.829143764	6.244358887
3.999097661	6.439495102
3.169051558	6.244358887
2.551651764	5.673831207
2.146498367	4.930777069
1.853794045	4.141144999
1.309306561	3.455804929
0.648481218	2.990115801
0.016232912	2.455435602
-0.780544861	2.217522036
-1.545871068	2.131279714
-2.361418593	2.361418593
-3.024611336	2.826127112
-3.597338169	3.499770061
-3.965459189	4.258163512
-4.40257128	4.987979926
-4.868260408	5.648805269
-5.44335464	6.321467609
-6.264926189	6.53706321
-7.135386326	6.439495102
-7.861420179	5.993251101
-7.805448609	5.140020815
-7.415344424	4.390733088
-7.317608071	3.520342641
-7.317608071	2.690296538
-7.122471855	1.860250434
-6.689925121	1.128542988
-6.224235993	0.467717644
-5.465842542	0.099596624
-4.636636678	-0.097568108
-3.806590574	-0.292704323
-2.976544471	-0.292704323
ID=MgVo-1 J7-C-16
LM=50
0	0
0.5603893	0.53887004
1.375420223	0.602539273
2.136601683	0.365827416
2.951264559	0.258231117
3.757013865	0.129115558
4.518195325	-0.107596299
5.377426047	-0.107596299
6.143264737	0.11787201
6.740389711	0.628919945
7.09558138	1.32841977
7.230471272	2.131777269
7.251990532	2.982094421
7.079836454	3.770016589
6.8649636	4.540244061
6.524988346	5.24604673
6.093714605	5.914032329
5.434304342	6.305143103
4.673122882	6.54185496
3.858460006	6.477297181
3.148139141	6.117796985
2.582528394	5.530666978
2.197707223	4.841833441
1.859526715	4.13169787
1.293928618	3.57497015
0.644851555	3.098047165
-0.107717153	2.840542285
-0.891729293	3.022136007
-1.555079398	3.464600818
-2.108887454	4.047348674
-2.560791909	4.706788751
-3.125902249	5.256308963
-3.705280975	5.810200129
-4.346893914	6.305143103
-5.09312337	6.577952292
-5.887083973	6.735528298
-6.710660417	6.821605337
-7.489669016	6.627931999
-8.123246545	6.144022661
-8.006844071	5.359975124
-7.488702389	4.727971405
-7.101355713	4.029184929
-6.740844952	3.319282654
-6.407172543	2.59826357
-5.966985233	1.921364402
-5.440720883	1.330542273
-4.747523904	0.96013419
-3.956191724	0.79621261
-3.159355987	0.946847428
-2.326865973	1.011405208
ID=DhPg-8 861.1 (Horse 3)
LM=50
0	0
0.517106977	0.663169141
1.211431496	1.022435148
2.007479605	0.826126378
2.784652437	0.584248656
3.589413187	0.408974059
4.406274122	0.262911895
5.259435615	0.20448703
5.995715005	0.503777636
6.571246848	1.108521912
7.014284711	1.785259238
7.15957812	2.602438602
7.215470904	3.456648917
6.981771442	4.237209295
6.587607748	4.951303212
5.902314299	5.373684766
5.102247182	5.560290795
4.244973144	5.6087871
3.403911837	5.521149801
2.599151088	5.345875204
1.928020566	4.934296898
1.677604129	4.160660918
[truncated: 4,657 more rows]
